# Supplementary material for: Identification and characterization of nucleotide metabolism and neuroendocrine regulation-associated modification patterns in stomach adenocarcinoma with auxiliary prognostic assessment and immunotherapy response prediction
Source: Front Endocrinol (Lausanne). 2023 Jan 16;13:1076521. doi: 10.3389/fendo.2022.1076521 (PMC9885129; doi:10.3389/fendo.2022.1076521)
Supplement: Supplementary file 5 [file Table_1.xlsx]

## Sheet: Table S1
Supplementary Table S1. The results of univariate Cox regression analysis of NMNGs in STAD samples.
id	HR	HR.95L	HR.95H	pvalue
TP53	0.87759	0.782757	0.983912	0.0252253
GNAS	1.20854	1.01252	1.44252	0.035931
IGF1	1.14408	1.03121	1.26931	0.0110892
LEPR	1.24809	1.11688	1.39471	9.21534e-05
UCP3	0.567749	0.377698	0.85343	0.00648668
BRCA2	0.7493	0.624748	0.898682	0.00186008
BRCA1	0.785249	0.668282	0.922687	0.003306
PRKAR1A	1.27137	1.07065	1.50971	0.00616865
IFNG	0.814191	0.729883	0.908236	0.000228
SDHB	0.810226	0.658959	0.996217	0.0459441
IGF1R	1.18653	1.04711	1.34452	0.00732247
SERPINA3	1.07543	1.00663	1.14894	0.0310889
IGFBP3	1.17017	1.06578	1.28478	0.000980202
TH	1.18533	1.0158	1.38316	0.0308476
AR	1.28198	1.0748	1.52909	0.00574393
EGFR	1.1248	1.01875	1.2419	0.0199369
FGFR1	1.1681	1.03245	1.32157	0.0136216
PGR	1.32126	1.04931	1.66368	0.0178202
PTHLH	1.22273	1.07881	1.38585	0.00164853
CHEK2	0.764922	0.645482	0.906463	0.0019769
CDKN2B	1.15946	1.04206	1.29008	0.00659852
KIT	1.13846	1.0474	1.23745	0.00229888
CXCR4	1.09511	1.00226	1.19657	0.0444466
CST3	1.17409	1.00226	1.37539	0.0468166
AIP	1.22989	1.0148	1.49056	0.034875
STX1A	1.12916	1.007	1.26615	0.0375844
VIP	1.14321	1.07553	1.21515	1.71786e-05
EPAS1	1.24754	1.08483	1.43465	0.00192229
PDCD1	0.793259	0.696798	0.903072	0.000463202
CPE	1.1523	1.06896	1.24214	0.000214933
FANCD2	0.791685	0.678557	0.923674	0.00298608
VIM	1.22134	1.08185	1.37881	0.00123184
S100B	1.19679	1.03064	1.38972	0.0184859
KCNB1	1.15695	1.00978	1.32558	0.0357198
GRP	1.24211	1.14988	1.34174	3.63337e-08
EZH2	0.786094	0.68229	0.905692	0.000865857
CD274	0.822277	0.714185	0.946729	0.00650356
MEG3	1.10587	1.00187	1.22065	0.0458149
TRH	1.51294	1.01296	2.25971	0.0430865
UCHL1	1.11458	1.03483	1.20048	0.004187
ADCYAP1	1.24726	1.05951	1.46827	0.00794442
CDH23	1.34708	1.0504	1.72757	0.0189087
SCG5	1.11558	1.02159	1.21821	0.014863
PAM	1.2042	1.05679	1.37217	0.00528671
DES	1.07861	1.04177	1.11675	1.97275e-05
KLF6	1.19662	1.03212	1.38734	0.0173607

## Sheet: Table S2
Supplementary Table S2. The results of univariate Cox regression analysis of DEGs in STAD samples.
id	HR	HR.95L	HR.95H	pvalue
FHL1	1.12423	1.06075	1.19151	7.85925e-05
RGMA	1.12117	1.05529	1.19115	0.000214079
SPARCL1	1.1602	1.08277	1.24316	2.47951e-05
MYLK	1.13559	1.07082	1.20428	2.19959e-05
LMOD1	1.11827	1.05938	1.18043	5.1246e-05
MYH11	1.09663	1.04934	1.14604	4.10104e-05
PGM5	1.09875	1.03884	1.16212	0.000995672
CNN1	1.10071	1.05553	1.14781	7.20224e-06
DACT3	1.16462	1.08233	1.25316	4.58015e-05
SCRG1	1.13978	1.07775	1.20539	4.60493e-06
THBS4	1.08959	1.04198	1.13938	0.000167268
HSPB6	1.09482	1.04756	1.14421	5.72878e-05
HSPB7	1.12382	1.06479	1.18611	2.23e-05
MSRB3	1.17879	1.09708	1.2666	7.20415e-06
DES	1.07861	1.04177	1.11675	1.97275e-05
PDLIM3	1.15392	1.07929	1.23371	2.71043e-05
SYNPO2	1.10594	1.04896	1.16601	0.000190451
CPXM2	1.12256	1.05142	1.19852	0.000538535
RSPO3	1.13753	1.05649	1.2248	0.000632887
CRYAB	1.17763	1.10231	1.25811	1.24641e-06
TAGLN	1.18022	1.10403	1.26166	1.13536e-06
CHRDL2	1.12002	1.05713	1.18665	0.000121005
JAM3	1.22444	1.11694	1.34228	1.56815e-05
FERMT2	1.22482	1.12436	1.33426	3.41191e-06
KCNMB1	1.11257	1.04765	1.18152	0.00050631
KCNMA1	1.1266	1.05332	1.20497	0.000512909
ACTG2	1.10374	1.054	1.15583	2.72389e-05
CLIP3	1.17854	1.08819	1.27639	5.41448e-05
CALD1	1.19847	1.10884	1.29536	4.99983e-06
BNC2	1.20113	1.08445	1.33037	0.000440066
JAM2	1.1257	1.02589	1.23522	0.0124327
MRGPRF	1.13837	1.06471	1.21713	0.000146463
MYL9	1.15178	1.08611	1.22141	2.3843e-06
DPYSL3	1.16498	1.08509	1.25075	2.51817e-05
MGP	1.14864	1.07927	1.22247	1.30097e-05
BOC	1.20651	1.10083	1.32233	5.96879e-05
RNF150	1.16168	1.07336	1.25726	0.000203493
PLN	1.13356	1.065	1.20653	8.20216e-05
C14orf132	1.18012	1.08773	1.28036	6.84192e-05
GREM1	1.15639	1.08475	1.23276	8.45656e-06
HSPB8	1.14173	1.07304	1.21483	2.83116e-05
TCEAL2	1.13115	1.0683	1.19769	2.38751e-05
C7	1.10081	1.04848	1.15575	0.000111166
NEXN	1.11381	1.03489	1.19875	0.00404706
TMEM47	1.18802	1.08548	1.30026	0.000183357
SMOC2	1.11566	1.04874	1.18685	0.00052467
DDR2	1.19629	1.09534	1.30653	6.75695e-05
ACTA2	1.19815	1.10455	1.29968	1.32356e-05
SORBS1	1.12999	1.05704	1.20797	0.000331748
INMT	1.16613	1.07434	1.26576	0.000238533
NAP1L3	1.23507	1.07601	1.41765	0.0026868
NDN	1.14541	1.05315	1.24575	0.00153153
STON1	1.18743	1.08859	1.29524	0.000106979
FLNC	1.10714	1.05053	1.1668	0.000144045
PODN	1.14685	1.06996	1.22928	0.000109078
OGN	1.0954	1.03827	1.15568	0.000855906
MFAP4	1.10462	1.03769	1.17588	0.00180905
SFRP1	1.0928	1.03527	1.15352	0.00129789
LIMS2	1.17071	1.07891	1.27033	0.00015509
ABI3BP	1.09235	1.01932	1.17062	0.01235
ANK2	1.15865	1.0363	1.29546	0.00970637
SLIT2	1.15176	1.0591	1.25253	0.000961315
CPE	1.1523	1.06896	1.24214	0.000214933
RCAN2	1.1278	1.03853	1.22474	0.00425754
EML1	1.17202	1.06632	1.2882	0.000996127
PDE1A	1.23817	1.11323	1.37714	8.27369e-05
MAP1B	1.20095	1.1003	1.3108	4.12906e-05
COX7A1	1.19458	1.08512	1.31509	0.000288033
RECK	1.21796	1.08086	1.37245	0.00121202
RUNX1T1	1.27005	1.10185	1.46391	0.000973382
FXYD6	1.17282	1.07824	1.2757	0.000202442
CSRP1	1.19223	1.09311	1.30033	7.17574e-05
FILIP1L	1.18027	1.06614	1.30663	0.00140185
LAYN	1.22989	1.11069	1.36189	6.944e-05
MAPK10	1.24583	1.06944	1.45132	0.00477496
MPDZ	1.24248	1.12156	1.37644	3.2395e-05
CASQ2	1.12189	1.04975	1.19899	0.000694914
RBPMS2	1.14461	1.07855	1.2147	8.4483e-06
PALLD	1.17371	1.06922	1.28841	0.000760639
CYP1B1	1.1218	1.05184	1.1964	0.00046804
MAMDC2	1.15011	1.07324	1.23247	7.40451e-05
RERG	1.18101	1.09038	1.27917	4.42323e-05
GNAO1	1.1232	1.02776	1.2275	0.0103357
SETBP1	1.13398	1.03389	1.24376	0.0076557
DIXDC1	1.1443	1.03398	1.2664	0.00916347
CYBRD1	1.16456	1.07467	1.26198	0.000201724
DAAM2	1.20132	1.08768	1.32683	0.000297236
SGCA	1.15005	1.05722	1.25104	0.00113158
FRZB	1.12495	1.04565	1.21027	0.00159496
FGF7	1.18496	1.07384	1.30758	0.000730014
TSHZ3	1.19733	1.07702	1.33109	0.000858473
HAND2	1.08885	1.02235	1.15967	0.00811186
FBLN5	1.23849	1.128	1.3598	7.24512e-06
SPON1	1.12541	1.0567	1.19859	0.000237023
PRKD1	1.30197	1.14908	1.47519	3.46735e-05
PRICKLE2	1.1554	1.05214	1.2688	0.00249503
C1QTNF7	1.18624	1.0636	1.32303	0.00215981
TPM2	1.18709	1.10511	1.27515	2.63796e-06
BARX1	1.11035	1.04438	1.1805	0.000809917
ZNF135	1.26067	1.07353	1.48044	0.00472291
COL14A1	1.11875	1.0394	1.20417	0.00279619
LRCH2	1.33918	1.16737	1.53628	3.0607e-05
GYPC	1.13064	1.02407	1.24831	0.0150648
GHR	1.1849	1.07096	1.31098	0.00100613
SGCD	1.21435	1.09202	1.35039	0.000337212
KCNJ8	1.26138	1.12555	1.4136	6.48e-05
ABCC9	1.2023	1.07262	1.34765	0.00155693
RBMS3	1.32795	1.16521	1.51342	2.11656e-05
BHMT2	1.15008	1.01247	1.30639	0.0315148
OMD	1.16134	1.08002	1.2488	5.39004e-05
ANGPTL1	1.13399	1.04586	1.22955	0.00231817
SSPN	1.20314	1.09566	1.32117	0.000107374
TCEAL7	1.28723	1.14465	1.44756	2.49039e-05
RHOJ	1.24154	1.11071	1.38778	0.000140087
MXRA7	1.24282	1.12377	1.37447	2.32309e-05
MOXD1	1.20193	1.09817	1.31548	6.52286e-05
CCDC80	1.12068	1.0364	1.21182	0.00428613
TMOD1	1.17881	1.08633	1.27916	7.929e-05
VIP	1.14321	1.07553	1.21515	1.71786e-05
PBX3	1.19452	1.07106	1.33222	0.00140739
ZEB1	1.16538	1.03987	1.30604	0.00848015
SOD3	1.15777	1.06799	1.25509	0.000374567
TMEM100	1.1302	1.03698	1.23181	0.00532465
CDO1	1.25749	1.1233	1.40772	6.91381e-05
MEF2C	1.16921	1.04073	1.31355	0.0084829
FLRT2	1.2052	1.07543	1.35063	0.00132206
SYT11	1.12358	1.01977	1.23797	0.0184875
EDNRA	1.26798	1.14854	1.39983	2.55436e-06
PRELP	1.12301	1.04501	1.20682	0.00158409
TSPAN2	1.12424	1.02179	1.23695	0.016301
PKD2	1.25246	1.11116	1.41174	0.000228111
ATP1A2	1.12045	1.03788	1.20958	0.0035901
MAP6	1.24585	1.0921	1.42124	0.00107143
PDE7B	1.18792	1.07742	1.30975	0.00054638
A2M	1.16546	1.05929	1.28227	0.00167836
CNTNAP1	1.20033	1.08847	1.32369	0.000253896
MEOX2	1.1939	1.0868	1.31155	0.00021918
FOXF1	1.10416	1.00912	1.20815	0.0309482
HSPB2	1.39895	1.20575	1.6231	9.53519e-06
PTGIS	1.07753	1.00898	1.15074	0.0259754
TGFB1I1	1.22312	1.11525	1.34142	1.90552e-05
IGFBP7	1.27095	1.14588	1.40967	5.7216e-06
KANK2	1.16002	1.06044	1.26895	0.00118948
ROR2	1.14254	1.04514	1.24901	0.00337685
RAB23	1.22866	1.11284	1.35653	4.57192e-05
MN1	1.18088	1.08498	1.28527	0.000119534
LPP	1.22121	1.09797	1.35828	0.000231338
SSBP2	1.24053	1.09733	1.40241	0.000572671
ZNF25	1.2096	1.04634	1.39832	0.0101004
ECM2	1.26327	1.12655	1.41659	6.36787e-05
COLEC12	1.14099	1.03664	1.25583	0.00703074
FAM107A	1.12229	1.02231	1.23204	0.0153713
PPP1R3C	1.13992	1.06486	1.22028	0.000164462
VIPR2	1.16815	1.03942	1.31281	0.00907946
CACNA1H	1.14567	1.0645	1.23304	0.000286811
LMO3	1.23005	1.10149	1.37363	0.000236802
POPDC2	1.12361	1.03173	1.22367	0.00741279
SRPX	1.13572	1.0587	1.21835	0.000382181
EPHA3	1.15226	1.04602	1.26928	0.00408246
PDZD4	1.15784	1.03815	1.29133	0.00847819
ARHGAP20	1.25887	1.06317	1.4906	0.00757365
CILP	1.1037	1.03342	1.17876	0.00328974
C1S	1.15285	1.0523	1.26301	0.00225171
SLC24A3	1.24283	1.12192	1.37678	3.14213e-05
MEIS1	1.12982	1.01817	1.25371	0.0214959
FSTL1	1.23667	1.11532	1.37122	5.54829e-05
ABCA8	1.17883	1.08486	1.28093	0.000103697
AOC3	1.11472	1.0275	1.20934	0.00898679
PLSCR4	1.19469	1.07721	1.32499	0.000756534
ANKRD35	1.16436	1.0295	1.31688	0.0153959
SMTN	1.1411	1.05691	1.23198	0.00073641
JPH2	1.11106	1.029	1.19966	0.00714079
ELN	1.18518	1.09061	1.28796	6.22355e-05
GEM	1.21082	1.09695	1.33652	0.000146863
SVIL	1.20148	1.10061	1.3116	4.08533e-05
DNAJB5	1.15277	1.05147	1.26384	0.00245106
GSTM5	1.16662	1.01174	1.3452	0.0339578
TNFSF12	1.14126	1.00711	1.29327	0.0383594
MAP1A	1.17923	1.06768	1.30244	0.0011481
TACR2	1.10374	1.04087	1.1704	0.000971214
SERPINF1	1.1412	1.04987	1.24047	0.00191156
IGFBP5	1.17635	1.07324	1.28937	0.000520381
FILIP1	1.18574	1.07818	1.30403	0.00044552
ZFPM2	1.29449	1.12723	1.48656	0.00025549
TNFAIP8L3	1.24815	1.10474	1.41018	0.000371401
TGFB3	1.23025	1.11402	1.35862	4.27127e-05
SFRP2	1.11083	1.05908	1.16512	1.57549e-05
LDB2	1.26575	1.1198	1.43072	0.000163102
TPM1	1.19595	1.09225	1.30951	0.000110375
CYP2U1	1.30958	1.12265	1.52764	0.000598522
EFEMP1	1.13821	1.05778	1.22476	0.000535667
SLC22A17	1.21806	1.10077	1.34785	0.00013432
PRICKLE1	1.27444	1.14476	1.4188	9.45571e-06
GPR162	1.26845	1.08382	1.48454	0.00304836
TEK	1.22659	1.09103	1.37899	0.000630989
LAMA2	1.22692	1.10771	1.35895	8.79337e-05
TNS1	1.17183	1.07918	1.27245	0.000161278
CYYR1	1.21819	1.07969	1.37447	0.00135077
COL8A1	1.19268	1.10529	1.28699	5.67603e-06
HOPX	1.17792	1.08205	1.28227	0.000156321
FOXP2	1.17397	1.03288	1.33433	0.014079
PPP1R14A	1.18879	1.10673	1.27693	2.15008e-06
TRPC1	1.23509	1.09222	1.39664	0.000761403
ADAMTSL3	1.17849	1.04299	1.33159	0.00840502
PLAC9	1.1617	1.06108	1.27186	0.0011848
PTPRM	1.37517	1.21671	1.55427	3.39257e-07
HEG1	1.22534	1.08491	1.38394	0.00106685
SVEP1	1.16151	1.07179	1.25875	0.000262139
CLEC14A	1.22916	1.09016	1.38587	0.000751806
GLRB	1.27306	1.12146	1.44515	0.000189955
KLF9	1.21675	1.09431	1.35288	0.000288406
ARMCX1	1.24868	1.12214	1.38949	4.62294e-05
FBLN1	1.11222	1.04216	1.18699	0.00135556
CACNA1C	1.1731	1.06104	1.29699	0.00182885
TIMP2	1.26421	1.14099	1.40075	7.44479e-06
FBXO32	1.17745	1.07752	1.28665	0.000306147
MFAP5	1.11005	1.03484	1.19072	0.00353722
ADCY5	1.11807	1.03041	1.21319	0.0073851
NEGR1	1.19815	1.05273	1.36364	0.00617314
PHLDB2	1.22466	1.10977	1.35144	5.52563e-05
PDZRN4	1.14067	1.03609	1.2558	0.00730426
BEX4	1.1861	1.08394	1.29787	0.000203872
ARMCX2	1.25003	1.13048	1.38221	1.35377e-05
TMTC1	1.20545	1.07958	1.346	0.000897485
NRXN2	1.20035	1.07764	1.33704	0.000903606
PARVA	1.28446	1.11781	1.47594	0.000414218
COL8A2	1.23966	1.11557	1.37755	6.5417e-05
LAMA4	1.29106	1.15167	1.44731	1.17246e-05
ADH1B	1.08373	1.01217	1.16034	0.0210547
GAS1	1.13394	1.05638	1.21718	0.00050608
ADAMTS1	1.19033	1.08228	1.30916	0.000332445
CRISPLD1	1.15481	1.03863	1.28398	0.0077991
RAI2	1.17183	1.05903	1.29665	0.00213694
PDZRN3	1.14764	1.04427	1.26125	0.0042449
CXCL12	1.09143	1.00207	1.18877	0.044709
FEZ1	1.29784	1.14787	1.46741	3.16737e-05
OLFML3	1.1106	1.01312	1.21746	0.0252107
CLIC4	1.21462	1.08519	1.3595	0.000719727
LRRC32	1.22743	1.11159	1.35535	5.09125e-05
DCLK1	1.23088	1.0901	1.38984	0.000802268
KCNT2	1.25149	1.03164	1.51819	0.0228466
CDH11	1.1743	1.06594	1.29367	0.00114347
SLIT3	1.14577	1.04916	1.25128	0.00246288
ALDH1A3	1.19479	1.08738	1.31281	0.000213173
TCF4	1.26485	1.11479	1.4351	0.000265783
TYRP1	1.13239	1.03957	1.23351	0.00438298
AP1S2	1.12516	1.00422	1.26066	0.0420983
C1R	1.12977	1.03253	1.23617	0.00788165
IGF1	1.14408	1.03121	1.26931	0.0110892
PLXDC2	1.13719	1.02678	1.25947	0.0136193
CSDC2	1.28744	1.12423	1.47434	0.00025923
SYDE1	1.24884	1.10896	1.40637	0.000246105
HEYL	1.28375	1.16973	1.40889	1.41394e-07
FZD4	1.34301	1.18078	1.52752	7.12432e-06
CLDN5	1.1175	1.02217	1.22173	0.0146097
ASB5	1.14449	1.05382	1.24296	0.00135226
NR2F1	1.17015	1.07722	1.2711	0.000197888
FGF2	1.1989	1.07049	1.34271	0.00169866
GNG11	1.27507	1.14241	1.42314	1.45677e-05
MAN1C1	1.1243	1.00309	1.26017	0.0441165
GLT8D2	1.19696	1.07848	1.32844	0.000722921
SERPING1	1.10447	1.0081	1.21006	0.032921
DCN	1.1646	1.06936	1.26833	0.000464551
DACT1	1.24883	1.1274	1.38334	2.06637e-05
ZNF423	1.18683	1.05784	1.33156	0.00352656
SH3BGRL	1.16511	1.03957	1.30582	0.00861423
CHRNA3	1.16271	1.07562	1.25685	0.000147543
EBF1	1.14636	1.02042	1.28783	0.0214211
EMILIN1	1.12665	1.03513	1.22627	0.00580549
ADAMTS8	1.17514	1.0783	1.28069	0.000235165
ISL1	1.09806	1.00593	1.19863	0.0364273
ANGPTL2	1.17529	1.07914	1.28002	0.000208209
AGTR1	1.206	1.09745	1.3253	9.93829e-05
SNRPN	1.13343	1.02487	1.25349	0.0147612
PTN	1.18064	1.06203	1.31249	0.00211135
IGFBP4	1.16738	1.0731	1.26994	0.000315883
CAP2	1.18461	1.09406	1.28266	2.9704e-05
TCF21	1.11656	1.00672	1.23839	0.036906
APOD	1.1207	1.06854	1.17541	2.78047e-06
CH25H	1.14766	1.05201	1.25201	0.00192246
OLFML1	1.14904	1.02245	1.29131	0.0196597
PEG3	1.17227	1.04919	1.30978	0.00497751
NBEA	1.20612	1.09265	1.33137	0.000200987
CRISPLD2	1.17264	1.0622	1.29456	0.00160198
CHRDL1	1.12611	1.03196	1.22885	0.00767443
SCN2B	1.34621	1.07901	1.67957	0.00844715
RGS4	1.21626	1.116	1.32553	8.18686e-06
SALL2	1.19375	1.07773	1.32227	0.000686298
TUBB6	1.31428	1.17984	1.46405	6.91821e-07
GPRASP2	1.31851	1.14339	1.52045	0.000142979
CAND2	1.19489	1.06514	1.34044	0.00239748
RASL12	1.16971	1.05012	1.30292	0.00438923
ISLR	1.18481	1.09248	1.28494	4.1909e-05
ZNF471	1.29387	1.10422	1.51609	0.00144278
ZNF385D	1.29569	1.1064	1.51738	0.00130578
NRXN3	1.14215	1.02168	1.27683	0.0194331
FRMD6	1.2838	1.1518	1.43093	6.39737e-06
SELP	1.13888	1.03917	1.24815	0.00540348
CDC42EP3	1.19456	1.06588	1.33878	0.00223469
ATP2B4	1.1769	1.06895	1.29575	0.000905632
RCBTB2	1.23505	1.04522	1.45937	0.0131635
GGT5	1.22059	1.08504	1.37307	0.000904069
LEPR	1.24809	1.11688	1.39471	9.21534e-05
KCNE4	1.17964	1.03689	1.34204	0.0120595
FBN1	1.19927	1.08131	1.33011	0.000582566
BVES	1.17512	1.06276	1.29937	0.0016496
EMCN	1.23801	1.09287	1.40242	0.000790981
MMRN1	1.15875	1.0572	1.27006	0.00164096
FXYD1	1.19856	1.02497	1.40156	0.0232705
GPBAR1	1.12903	1.02103	1.24845	0.0179974
TNC	1.15763	1.08133	1.23932	2.58225e-05
FAM124B	1.3144	1.12003	1.54252	0.000813293
NCALD	1.14434	1.01967	1.28425	0.0219716
VEGFC	1.26678	1.10433	1.45311	0.000731848
RAB31	1.2369	1.10912	1.37941	0.00013263
TIMP3	1.14441	1.05287	1.24389	0.00151713
CSRP2	1.2756	1.12991	1.44007	8.35838e-05
SMYD1	1.1165	1.0496	1.18767	0.0004731
EFS	1.23639	1.08446	1.4096	0.00151362
EFEMP2	1.20464	1.08525	1.33718	0.000472157
ANGPTL7	1.18419	1.02953	1.36209	0.0179079
DCLK2	1.18408	1.04238	1.34505	0.00937069
MYOT	1.26509	1.09642	1.45969	0.00127792
FLNA	1.16048	1.07202	1.25624	0.000233962
ZNF521	1.21128	1.07958	1.35905	0.00109931
MYOCD	1.15692	1.04878	1.27621	0.00359905
CAV1	1.20377	1.10863	1.30706	1.00945e-05
SFRP4	1.10823	1.05035	1.16931	0.000173603
ACTC1	1.1317	1.03345	1.2393	0.00758253
DZIP1	1.23534	1.05976	1.44001	0.00689177
PLA2G4C	1.12287	1.00438	1.25533	0.0416767
HSPA12B	1.23068	1.08442	1.39667	0.00130211
ANTXR2	1.18012	1.06909	1.30268	0.00101881
ELOVL4	1.31341	1.14874	1.50169	6.64186e-05
NXPH3	1.17395	1.04193	1.32269	0.00841738
CRTAC1	1.32403	1.18064	1.48483	1.59092e-06
MRVI1	1.19441	1.0899	1.30894	0.000143172
AEBP1	1.1913	1.09769	1.29289	2.76367e-05
ABCA6	1.32964	1.14393	1.54549	0.000205741
FABP4	1.10504	1.02577	1.19043	0.0085411
VIM	1.22134	1.08185	1.37881	0.00123184
KCNA5	1.18363	1.05624	1.32639	0.00371182
HMCN1	1.21578	1.08003	1.3686	0.00121898
ZBTB4	1.17493	1.01704	1.35733	0.0285607
TLL1	1.20686	1.00876	1.44388	0.0398551
CD34	1.19137	1.05822	1.34126	0.00378037
HOXA4	1.18249	1.06533	1.31253	0.00163965
PLP1	1.17135	1.02855	1.33396	0.0171051
DLG2	1.25788	1.03228	1.53279	0.0229079
IL33	1.11568	1.03574	1.2018	0.00390585
NR2F2	1.19509	1.0574	1.35072	0.00432352
ZBTB20	1.18182	1.04679	1.33426	0.00696318
ZSCAN18	1.13285	1.03553	1.23933	0.00649546
BCHE	1.13185	1.04556	1.22527	0.00220643
STMN2	1.16415	1.06757	1.26946	0.000582668
PALM	1.14623	1.04527	1.25696	0.0037203
MEOX1	1.15246	1.0219	1.29969	0.0207134
LDOC1	1.13002	1.03587	1.23273	0.00588792
PABPC5	1.35943	1.05083	1.75866	0.0194189
ZBTB16	1.14798	1.03441	1.27403	0.00942086
PECAM1	1.15352	1.02604	1.29684	0.0168401
PNCK	1.1175	1.05106	1.18815	0.000381822
LRRC17	1.24872	1.11033	1.40435	0.000210254
ANTXR1	1.22985	1.11768	1.35328	2.23622e-05
SCN4B	1.16709	1.02008	1.33528	0.0244836
ST6GALNAC6	1.25927	1.10048	1.44096	0.00080147
REEP2	1.14193	1.02916	1.26706	0.0123558
FAM43B	1.54805	1.277	1.87664	8.59946e-06
PDE2A	1.17789	1.03765	1.33708	0.0113603
PMP22	1.17132	1.04948	1.30729	0.00477445
SHISA3	1.10215	1.01774	1.19357	0.0167313
PAM	1.2042	1.05679	1.37217	0.00528671
DMPK	1.14077	1.02388	1.27101	0.0169508
PCDH18	1.24925	1.1113	1.40433	0.000193351
THBS1	1.1923	1.09753	1.29526	3.15242e-05
GLI3	1.22641	1.08323	1.38852	0.00127205
EBF3	1.16291	1.02524	1.31906	0.0188883
SMARCD3	1.27012	1.11209	1.45062	0.000420304
ABCA9	1.23951	1.0536	1.45823	0.00960647
PRDM8	1.16912	1.05047	1.30116	0.00421316
RGL1	1.14671	1.01788	1.29185	0.0243611
FCER1A	1.10066	1.02127	1.18623	0.0120452
CPEB1	1.39075	1.11847	1.72931	0.00300634
RGS5	1.18522	1.08287	1.29725	0.000226312
SGCE	1.27323	1.16155	1.39566	2.51008e-07
FIBIN	1.17244	1.04592	1.31426	0.00632171
RGMB	1.14357	1.01481	1.28866	0.0277203
JAZF1	1.26495	1.10552	1.44737	0.000627377
SCHIP1	1.49908	1.26904	1.77081	1.90563e-06
SOX17	1.23503	1.07057	1.42475	0.00378895
SPOCK1	1.15692	1.07672	1.24309	6.98828e-05
NFATC4	1.22527	1.06862	1.40488	0.00360466
KIT	1.13846	1.0474	1.23745	0.00229888
RAMP3	1.18677	1.05159	1.33934	0.00551741
DKK3	1.25368	1.12311	1.39944	5.60298e-05
SDC2	1.29203	1.14521	1.45768	3.1403e-05
TCEAL3	1.1993	1.07733	1.33507	0.000896568
CFL2	1.19708	1.06621	1.344	0.00232438
NTN1	1.09658	1.00549	1.19593	0.0371847
ADARB1	1.2418	1.08114	1.42634	0.00218692
EVC	1.14459	1.01061	1.29633	0.0334976
PRRX1	1.16344	1.06302	1.27335	0.0010124
TSHZ2	1.12031	1.01284	1.23919	0.0272476
FBLN2	1.15537	1.06903	1.24868	0.000268
PSD	1.09884	1.00579	1.20049	0.036816
STOM	1.19322	1.05566	1.34869	0.00470172
FMOD	1.12032	1.0245	1.2251	0.0127517
CDC25A	0.786418	0.693379	0.89194	0.000183981
COPZ2	1.18503	1.05336	1.33316	0.00472694
PHLDB1	1.2509	1.10316	1.41844	0.00048126
PRSS23	1.23816	1.11706	1.37239	4.74399e-05
MYOC	1.10061	1.01092	1.19825	0.0270718
PDK4	1.15629	1.08216	1.23551	1.74392e-05
NOVA1	1.30698	1.10932	1.53985	0.00137353
YPEL5	1.39134	1.15705	1.67308	0.000447341
CTSG	1.10756	1.0267	1.19478	0.00825876
CADM3	1.11924	1.00147	1.25087	0.0470556
AKAP6	1.20029	1.03936	1.38614	0.0129325
PEA15	1.38659	1.16206	1.65449	0.000287334
FMO2	1.1443	1.04937	1.24782	0.00228493
ITGBL1	1.15661	1.05187	1.27178	0.00266316
SGIP1	1.23461	1.06576	1.43021	0.004974
TLN1	1.15037	1.00697	1.3142	0.0391819
PCDHB4	1.24827	1.09386	1.42447	0.000996229
VGLL3	1.18	1.04395	1.33378	0.00809312
PRND	1.15155	1.03433	1.28206	0.00999042
MRAS	1.18302	1.03378	1.35382	0.0145745
TSC22D3	1.15219	1.03566	1.28183	0.00921279
FGF10	1.17193	1.03252	1.33017	0.0140816
FNDC5	1.24033	1.1095	1.38659	0.000152515
RYR3	1.16555	1.02373	1.32701	0.0206525
PRNP	1.24527	1.10584	1.40227	0.00029402
CFH	1.13013	1.03665	1.23205	0.00548742
GABARAPL1	1.2238	1.07737	1.39013	0.00189576
EHD2	1.26283	1.13451	1.40566	1.97017e-05
AKAP12	1.17138	1.07468	1.27679	0.000320449
CACNA2D3	1.36078	1.09708	1.68788	0.00506334
ITGA1	1.23073	1.09024	1.38932	0.000787641
IGFBP6	1.20132	1.0986	1.31365	5.77311e-05
SCARA3	1.14435	1.04776	1.24985	0.00272838
ILK	1.19964	1.04224	1.38081	0.0111987
CLIP4	1.27177	1.1302	1.43109	6.53882e-05
TMEM119	1.10465	1.01798	1.1987	0.0169633
CLEC1A	1.19977	1.02042	1.41065	0.02748
SORCS1	1.25363	1.02733	1.52977	0.0260511
ARHGEF17	1.33184	1.1744	1.51039	8.02712e-06
MACF1	1.22144	1.06125	1.4058	0.00529114
HSPA2	1.21302	1.1044	1.33233	5.47223e-05
COL6A2	1.1532	1.05709	1.25805	0.00132568
SOBP	1.13013	1.0061	1.26944	0.0391552
FAM110B	1.21406	1.07648	1.36922	0.00157226
ARHGAP24	1.21005	1.0489	1.39596	0.00893054
NFASC	1.19975	1.06663	1.34948	0.00240505
FAM20C	1.23103	1.09751	1.38079	0.00038766
LIX1L	1.14266	1.00289	1.30192	0.045148
FBXL22	1.13637	1.01849	1.26789	0.0221431
PMP2	1.25648	1.00782	1.5665	0.0424364
PDGFRB	1.22093	1.1016	1.35319	0.00014239
CDCA8	0.879031	0.785973	0.983108	0.0239229
KLHL5	1.22441	1.0848	1.38199	0.00104635
LUM	1.1725	1.07523	1.27857	0.000316295
EID1	1.32391	1.12846	1.55323	0.000575863
GSN	1.22912	1.09995	1.37347	0.000271177
MKX	1.14582	1.04328	1.25844	0.00443221
GPM6B	1.14124	1.01354	1.28503	0.0291058
CNN3	1.19222	1.04471	1.36056	0.0090812
C1QTNF3	1.16625	1.03771	1.31072	0.00984679
GNB4	1.14106	1.0085	1.29104	0.0362269
ITGA7	1.11487	1.00507	1.23667	0.0398182
AMPH	1.26015	1.08442	1.46435	0.00254694
IL1R1	1.15735	1.02252	1.30996	0.020758
SCARF2	1.18688	1.06811	1.31885	0.00144893
KATNAL1	1.27136	1.08795	1.48568	0.00252353
CGNL1	1.10194	1.00991	1.20235	0.0291327
SLITRK5	1.48413	1.2101	1.82022	0.000150031
KCTD10	1.20881	1.0384	1.40718	0.0144465
TSPAN9	1.28605	1.13613	1.45576	6.94892e-05
RGS7BP	1.22077	1.05191	1.41674	0.00863524
DIO2	1.11992	1.0193	1.23048	0.0183768
RFTN2	1.25642	1.06567	1.48132	0.00658818
COL15A1	1.17753	1.07071	1.295	0.000756661
DSTN	1.22003	1.05643	1.40895	0.0067837
RARRES2	1.17543	1.06634	1.29567	0.00114347
TNN	1.21096	1.05815	1.38583	0.00541449
AXL	1.23558	1.10364	1.38329	0.000241132
GJA4	1.21338	1.07132	1.37429	0.00233208
RBPMS	1.25005	1.11264	1.40443	0.000172386
OLFM1	1.15844	1.04497	1.28423	0.00516853
DTNA	1.19251	1.05609	1.34655	0.00450428
LMO1	1.12913	1.01252	1.25916	0.02898
CTSK	1.15884	1.05729	1.27014	0.00162983
CC2D2A	1.31301	1.14402	1.50697	0.000107047
CDH5	1.22946	1.09002	1.38673	0.000769659
DSEL	1.20241	1.01748	1.42095	0.030515
AURKB	0.899349	0.812616	0.99534	0.040341
ANKDD1A	1.23702	1.05011	1.4572	0.0109266
VCL	1.35642	1.18565	1.55178	8.98003e-06
SMAD9	1.13347	1.03261	1.24418	0.00841693
FOXF2	1.1535	1.05704	1.25877	0.00135131
NLGN2	1.1769	1.04723	1.32262	0.00624159
REEP1	1.1177	1.03372	1.20849	0.00523426
LPAR1	1.20944	1.08686	1.34584	0.000487378
CNTN1	1.13807	1.02696	1.26121	0.0136086
CD93	1.22567	1.09356	1.37375	0.000470823
VLDLR	1.2213	1.07774	1.38397	0.00172746
KCNB1	1.15695	1.00978	1.32558	0.0357198
COL6A3	1.18642	1.07913	1.30439	0.000408405
FOXS1	1.28076	1.14705	1.43006	1.08864e-05
NAV3	1.34802	1.12311	1.61798	0.00134334
SPARC	1.23963	1.12731	1.36315	9.3064e-06
HIGD1B	1.56378	1.26794	1.92863	2.9315e-05
TWSG1	1.24032	1.07945	1.42516	0.00237725
NAP1L5	1.19437	1.03966	1.3721	0.0120926
RASIP1	1.18838	1.04998	1.34503	0.00629541
RASD2	1.1472	1.03266	1.27446	0.010507
KCNK2	1.17868	1.02317	1.35782	0.0227682
PLCL1	1.31704	1.09893	1.57845	0.00287088
SCG2	1.12168	1.03761	1.21256	0.00386629
EFHD1	1.22461	1.10629	1.35558	9.29086e-05
CMYA5	1.36034	1.10377	1.67655	0.00390334
HTRA1	1.28857	1.16094	1.43022	1.89459e-06
ADRB2	1.16495	1.02471	1.32439	0.0196501
FGD5	1.17575	1.04542	1.32233	0.00691375
TRO	1.29231	1.12037	1.49064	0.000431246
RBM24	1.2201	1.06638	1.39599	0.00378804
MAGEE1	1.28019	1.11139	1.47463	0.00061745
CDH19	1.20157	1.04812	1.37748	0.00843568
TIE1	1.24551	1.07689	1.44052	0.00309557
KIF2C	0.876171	0.78269	0.980817	0.0216502
ATXN1	1.24114	1.05932	1.45417	0.00751835
FNDC1	1.12135	1.05466	1.19225	0.000250863
SCUBE2	1.16045	1.02915	1.3085	0.0151414
RAMP2	1.24631	1.09763	1.41512	0.000680523
PKIA	1.14548	1.02341	1.28211	0.0181525
MYADM	1.31369	1.16537	1.48089	8.05631e-06
CCDC136	1.15912	1.05932	1.26832	0.00130728
CDC25C	0.849868	0.738811	0.977619	0.0228004
CTSF	1.20521	1.09637	1.32485	0.000111019
ZNF781	1.45589	1.09155	1.94182	0.0105848
CX3CR1	1.22463	1.08251	1.38541	0.00128351
CLDN11	1.20465	1.10161	1.31732	4.47888e-05
F13A1	1.08076	1.00185	1.16588	0.0446579
PDE3A	1.12986	1.02305	1.24781	0.0159618
TMEM88	1.1695	1.03062	1.32711	0.0152013
FAT3	1.20443	1.03667	1.39933	0.0150746
PDGFRL	1.21108	1.11085	1.32034	1.3907e-05
HTR2B	1.18322	1.07401	1.30352	0.000661335
CBX6	1.11422	1.01696	1.22078	0.0202897
LZTS1	1.23766	1.09871	1.39418	0.000449274
MYOZ3	1.32623	1.1505	1.5288	9.89604e-05
C1QTNF4	1.2139	1.02422	1.43872	0.0253526
NUDT10	1.35847	1.09328	1.68798	0.00569559
GLIPR1	1.13107	1.02373	1.24966	0.0154756
UBE2T	0.890888	0.79622	0.996811	0.0438325
SHC4	1.43834	1.19395	1.73274	0.000130353
RGS2	1.15038	1.04593	1.26526	0.00391794
DDIT4L	1.2439	1.08793	1.42224	0.00140892
COL3A1	1.17373	1.0741	1.28261	0.000400939
PKIG	1.19843	1.03844	1.38305	0.0132883
MSN	1.22763	1.07956	1.396	0.00176375
PDGFC	1.23544	1.0976	1.3906	0.000460233
ADCY4	1.17931	1.04301	1.33342	0.00848825
TACC1	1.19284	1.06005	1.34227	0.00340734
ATP6V1G2	1.37033	1.11671	1.68155	0.00255256
WFDC1	1.14264	1.03171	1.2655	0.0104973
CALCRL	1.15708	1.03216	1.29712	0.0123128
PHLDA3	1.13795	1.02905	1.25837	0.0118026
TSPAN4	1.18854	1.03049	1.37084	0.0176669
PTGER3	1.22298	1.0684	1.39991	0.00350378
PDE8B	1.35968	1.17121	1.57847	5.43842e-05
BACE1	1.24822	1.05802	1.47262	0.00857388
EPM2A	1.21547	1.02138	1.44645	0.027926
BGN	1.24371	1.12624	1.37343	1.64336e-05
LGALS1	1.25429	1.12594	1.39726	3.89561e-05
SLCO2A1	1.21086	1.10363	1.32851	5.24856e-05
SLMAP	1.13569	1.00346	1.28534	0.0439385
FGFR1	1.1681	1.03245	1.32157	0.0136216
NXN	1.177	1.05901	1.30814	0.00249651
NUAK1	1.34595	1.17474	1.54212	1.86869e-05
MPPED2	1.41018	1.12018	1.77525	0.00343194
PJA2	1.18242	1.02282	1.36693	0.0235152
THSD7B	1.33348	1.14035	1.55931	0.000311806
ABCA1	1.21448	1.06323	1.38723	0.00418899
RHOQ	1.31593	1.11799	1.54891	0.00096341
SNX29	1.23316	1.0486	1.45021	0.0112897
NPTX1	1.17257	1.07775	1.27573	0.000215206
PLK4	0.864408	0.76415	0.97782	0.0205281
ACTN1	1.25235	1.11529	1.40624	0.000141722
AHNAK	1.22409	1.08432	1.38187	0.00108069
ASF1B	0.825921	0.737147	0.925387	0.000978959
ST3GAL3	1.21229	1.02081	1.43969	0.0281786
LOXL1	1.24607	1.08884	1.42599	0.00138929
RHOB	1.17791	1.06626	1.30125	0.00126994
ANGPT1	1.21566	1.06186	1.39174	0.00466023
FZD1	1.23876	1.06927	1.43512	0.00434333
HSPA12A	1.23118	1.076	1.40874	0.00248118
MYH10	1.1472	1.04565	1.2586	0.00368405
VEGFB	1.2619	1.07405	1.48261	0.00467563
DAB2	1.20573	1.06008	1.37138	0.00439589
CHST7	1.31026	1.13286	1.51545	0.00027215
TOR1AIP1	1.22815	1.02849	1.46657	0.0231914
RAI14	1.42133	1.24654	1.62063	1.50798e-07
THY1	1.20428	1.09011	1.33042	0.000254614
FAM124A	1.19135	1.02751	1.3813	0.0203663
SORBS2	1.11431	1.01126	1.22786	0.0288134
MXRA8	1.14649	1.04461	1.2583	0.00398644
THBS2	1.14321	1.06501	1.22715	0.000213726
SORCS2	1.20149	1.05989	1.36199	0.00411512
CYB5R3	1.36138	1.11673	1.65963	0.00227044
PTTG1	0.899011	0.809557	0.998349	0.0464967
MCAM	1.1743	1.03945	1.32664	0.0098317
SCG5	1.11558	1.02159	1.21821	0.014863
VWF	1.21449	1.09618	1.34557	0.000202332
LRRN2	1.13944	1.00763	1.28849	0.0374231
PDZD2	1.30328	1.123	1.5125	0.000488275
AR	1.28198	1.0748	1.52909	0.00574393
C20orf194	1.27121	1.10771	1.45885	0.0006349
PTGER1	1.11907	1.0284	1.21774	0.00906682
GFRA1	1.10531	1	1.2217	0.0499898
BMPR2	1.25403	1.07301	1.4656	0.00442869
MELK	0.887724	0.801362	0.983393	0.0225681
EXO1	0.849867	0.745763	0.968502	0.0146872
DTX3	1.15238	1.03222	1.28653	0.011589
SMPX	1.09974	1.0222	1.18316	0.0108166
TMEFF2	1.36064	1.14843	1.61205	0.000371207
NUDT11	1.25982	1.09126	1.45442	0.00162354
ADCY9	1.22485	1.05745	1.41875	0.0068305
FHL5	1.27186	1.09936	1.47144	0.00122184
ISLR2	1.23695	1.09004	1.40364	0.000978788
DPYSL4	1.18858	1.04039	1.35787	0.010998
SPC25	0.8489	0.740677	0.972935	0.0185579
AKT3	1.26439	1.10959	1.44079	0.000430693
PENK	1.11952	1.03021	1.21657	0.00777652
KCNH2	1.10042	1.01318	1.19517	0.0231645
VCAN	1.19288	1.08834	1.30745	0.00016379
CCL21	1.06262	1.00247	1.12637	0.0410595
MATN2	1.10558	1.02571	1.19168	0.00870478
CST2	1.18605	1.1021	1.27639	5.21802e-06
GLI2	1.15628	1.02975	1.29836	0.0140571
PGR	1.32126	1.04931	1.66368	0.0178202
GADD45B	1.25033	1.10132	1.4195	0.000559454
GJA1	1.21849	1.10957	1.33811	3.53055e-05
DIP2C	1.23046	1.08168	1.39971	0.00161031
MYOM1	1.15152	1.05894	1.2522	0.000969827
CD302	1.15006	1.02438	1.29115	0.0178886
MMP23B	1.21962	1.06817	1.39254	0.00333712
DUSP3	1.21927	1.05256	1.41237	0.00821948
CDT1	0.86192	0.780358	0.952007	0.00339329
OLFML2B	1.18591	1.08241	1.29931	0.000252646
ENG	1.27791	1.127	1.44902	0.000130947
RNF165	1.28422	1.07877	1.52881	0.00491822
QKI	1.20243	1.01822	1.41995	0.0297924
ITGA5	1.1731	1.0661	1.29085	0.00106973
CSPG4	1.127	1.03178	1.23101	0.00794263
GTSE1	0.850555	0.748921	0.965983	0.0126666
TGFBR2	1.18027	1.04087	1.33833	0.00975038
NNMT	1.22325	1.11489	1.34214	2.06124e-05
COL4A2	1.24792	1.12318	1.3865	3.75554e-05
RILPL1	1.27066	1.08334	1.49037	0.00324368
RPS6KA2	1.32045	1.13105	1.54157	0.000433456
SERPINE2	1.16082	1.06375	1.26674	0.000816353
LRRC4C	1.36041	1.1016	1.68002	0.00425319
ADD1	1.22371	1.00348	1.49227	0.046121
DOK5	1.21867	1.02182	1.45343	0.0278001
MAMLD1	1.18101	1.02945	1.35489	0.0175926
PKD1	1.14145	1.01289	1.28632	0.0300086
LBH	1.31967	1.15868	1.50304	2.933e-05
LMCD1	1.2448	1.08761	1.4247	0.00147596
ADAM23	1.18459	1.04429	1.34373	0.00844532
LSAMP	1.14146	1.01386	1.28513	0.0287037
MND1	0.814311	0.713331	0.929587	0.00235909
CENPM	0.851828	0.756276	0.959453	0.00824621
MYCT1	1.25924	1.05257	1.50651	0.0117342
ARHGAP10	1.2277	1.07699	1.3995	0.00214105
TCEAL4	1.32145	1.14649	1.52312	0.000119803
CCDC3	1.21634	1.0828	1.36636	0.000965002
SERINC1	1.27192	1.06852	1.51402	0.00682043
DPYSL2	1.14958	1.00437	1.31578	0.0430533
KLHL4	1.22744	1.02749	1.4663	0.0238882
ERCC6L	0.789894	0.673212	0.926799	0.00382653
DIAPH3	0.817425	0.703922	0.949229	0.00821476
UBE2E2	1.18163	1.04564	1.33531	0.007465
FBXL7	1.1589	1.03218	1.30119	0.0125623
EZH2	0.786094	0.68229	0.905692	0.000865857
TMEM43	1.34303	1.13367	1.59106	0.000647401
RDX	1.15972	1.03781	1.29595	0.00892507
JAKMIP2	1.28614	1.02215	1.6183	0.031803
KIF4A	0.872415	0.776189	0.980571	0.0220789
AQP1	1.13912	1.04457	1.24224	0.00321836
NUSAP1	0.878339	0.783831	0.984242	0.0255208
CHSY3	1.30362	1.11768	1.5205	0.00073305
TTLL7	1.15398	1.02417	1.30024	0.0186627
MAP3K3	1.24389	1.03155	1.49994	0.022297
HSPB3	1.17379	1.03964	1.32525	0.0096609
RNASEH2A	0.855653	0.738343	0.991602	0.0382604
PTCHD1	1.18698	1.061	1.32791	0.00275
MAB21L2	1.16439	1.02296	1.32537	0.0212515
PYGM	1.14408	1.00095	1.30768	0.0483957
SHANK3	1.19437	1.0641	1.34058	0.00257418
DSE	1.21885	1.06038	1.40101	0.00535463
PPP1R1A	1.14191	1.04339	1.24974	0.00394315
DLG4	1.24872	1.0816	1.44166	0.00244523
SH3PXD2A	1.15902	1.01624	1.32187	0.0278025
APOLD1	1.18489	1.0591	1.32562	0.00304839
CHRM2	1.25611	1.08566	1.45333	0.00217977
DOK6	1.24321	1.02941	1.50142	0.023761
GAP43	1.16674	1.0296	1.32215	0.0156448
F8	1.25544	1.05412	1.4952	0.0107392
LTC4S	1.45819	1.07782	1.97281	0.01445
GRASP	1.22832	1.05857	1.4253	0.00672835
LHX6	1.32093	1.13252	1.54068	0.000392739
MCC	1.35142	1.15578	1.58019	0.000160393
LAMC1	1.3208	1.16893	1.4924	8.02089e-06
A4GALT	1.15647	1.03513	1.29203	0.0101533
PSRC1	0.839192	0.720954	0.976822	0.0236588
CDCA2	0.841726	0.749455	0.945357	0.00363152
DONSON	0.786402	0.656363	0.942205	0.00917437
FHOD3	1.16574	1.029	1.32066	0.0159913
TDRD10	1.39812	1.08331	1.80441	0.0100308
TSPAN18	1.14392	1.03643	1.26256	0.00756858
POLE2	0.863393	0.74633	0.998818	0.0481694
CNPY4	1.3538	1.12102	1.63491	0.00165155
LAMB2	1.15831	1.02957	1.30315	0.0144993
SOX15	1.15737	1.05437	1.27043	0.00211718
SYNGR1	1.17566	1.04357	1.32448	0.00778394
THBS3	1.18285	1.02745	1.36176	0.0194506
RFC3	0.856631	0.750291	0.978044	0.0221236
NRP1	1.27448	1.11179	1.46097	0.000499881
NCAPG	0.876192	0.788644	0.973458	0.0138622
MFGE8	1.27923	1.13143	1.44634	8.45604e-05
KIF15	0.852878	0.759129	0.958206	0.00739407
STX2	1.1934	1.02445	1.39021	0.023202
GFOD1	1.19203	1.0545	1.34749	0.00497846
CCDC102A	1.15961	1.00915	1.3325	0.0367608
CHN1	1.1588	1.02426	1.31102	0.0192529
TAC1	1.15524	1.03572	1.28855	0.00960475
CRTAP	1.1991	1.02636	1.40092	0.0221487
PEAR1	1.20229	1.03197	1.40072	0.0180907
CMTM3	1.2385	1.09542	1.40028	0.000637835
KERA	1.2176	1.01352	1.46277	0.0354272
FZD8	1.15473	1.03629	1.2867	0.00917016
CLEC11A	1.16071	1.05589	1.27595	0.00202796
BICC1	1.21644	1.061	1.39465	0.00497127
PRIMA1	1.14602	1.01178	1.29807	0.0320176
PRMT2	1.42165	1.14946	1.7583	0.00117626
LTBP4	1.15885	1.0423	1.28842	0.00640871
GNAI1	1.25911	1.11036	1.42778	0.00032804
RAD51AP1	0.852672	0.761421	0.954858	0.00578311
DAAM1	1.28836	1.07626	1.54225	0.0057665
CNTN4	1.18666	1.0033	1.40352	0.0456642
CPZ	1.28192	1.10914	1.48162	0.000772918
NKAPL	1.52484	1.14733	2.02657	0.00364994
CYGB	1.21921	1.08746	1.36693	0.000681632
GFPT2	1.13324	1.02587	1.25186	0.0137837
POLQ	0.844316	0.751921	0.948065	0.00421124
CPA3	1.10192	1.02931	1.17965	0.00526132
PCOLCE	1.14086	1.04076	1.25059	0.00491315
TRIM6	1.31709	1.12124	1.54716	0.000798871
CENPN	0.855993	0.757165	0.96772	0.0129851
RAD54L	0.863055	0.759253	0.981048	0.0242832
RPRM	1.11788	1.00823	1.23946	0.0343832
NOX4	1.32459	1.16695	1.50354	1.37361e-05
CDH23	1.34708	1.0504	1.72757	0.0189087
DYNC2H1	1.22538	1.04201	1.44101	0.0139889
RBMS1	1.40182	1.21679	1.61499	2.91429e-06
STAB1	1.14125	1.01368	1.28488	0.02892
FAP	1.19433	1.0908	1.30769	0.000123741
MCM2	0.877297	0.785851	0.979385	0.0197611
KLHDC8B	1.2341	1.07409	1.41795	0.00299036
TUB	1.23754	1.07673	1.42237	0.00269134
SRPX2	1.30587	1.17123	1.45599	1.53369e-06
FANCD2	0.791685	0.678557	0.923674	0.00298608
MYO19	0.796509	0.668371	0.949212	0.0110089
TCF7L1	1.18709	1.04099	1.35369	0.0104852
OSTM1	1.2245	1.02409	1.46413	0.0263487
KCNIP1	1.20588	1.00676	1.44438	0.0420376
CASP12	1.46453	1.03337	2.07558	0.031996
CHEK1	0.862852	0.759109	0.980773	0.0240077
SULF1	1.12017	1.04214	1.20404	0.00206821
KIF14	0.87226	0.767352	0.991511	0.0365854
CCNF	0.848511	0.751452	0.958106	0.00803764
SH3PXD2B	1.23338	1.08309	1.40453	0.00155679
RIMS1	1.40778	1.12662	1.75909	0.00262241
CHAF1B	0.777013	0.669576	0.901688	0.000890693
ESAM	1.23006	1.07406	1.40873	0.00276778
BCL6	1.29346	1.11827	1.4961	0.000529473
INPP5A	1.21943	1.03976	1.43015	0.0147128
HMBS	0.84011	0.706125	0.999519	0.0493685
DKC1	0.819247	0.689466	0.973458	0.0234715
STIL	0.884012	0.785977	0.994274	0.0398107
MYL6	1.42514	1.13321	1.79228	0.00245146
GINS3	0.753064	0.633109	0.895747	0.00135701
WWC3	1.16969	1.02902	1.32959	0.0165026
EMP3	1.13536	1.01227	1.27342	0.0301344
CD36	1.15506	1.03455	1.2896	0.0103399
ELMO1	1.17815	1.02556	1.35344	0.0205291
CENPF	0.899175	0.814522	0.992625	0.0351445
ZMIZ1	1.21595	1.03751	1.42508	0.0157485
ANKRD50	1.39975	1.20206	1.62996	1.49796e-05
KCNS3	1.28168	1.15153	1.42654	5.55982e-06
CRIP2	1.28706	1.15424	1.43515	5.59256e-06
MAGEH1	1.25477	1.10145	1.42943	0.000642186
ZNF532	1.3056	1.13451	1.5025	0.000198465
SCN1B	1.22065	1.03113	1.445	0.0205549
MMP2	1.1175	1.01796	1.22677	0.0195992
CENPE	0.874152	0.768957	0.993739	0.039785
FKBP7	1.26144	1.04052	1.52927	0.0180639
PDLIM4	1.22527	1.09237	1.37434	0.000524016
LTBP3	1.28288	1.14298	1.43992	2.3552e-05
PROS1	1.16188	1.05551	1.27897	0.0021927
CHRD	1.12681	1.02243	1.24184	0.0160737
FEN1	0.84453	0.732281	0.973985	0.0202213
PBK	0.871959	0.795318	0.955986	0.00351266
MAP7D3	1.31272	1.119	1.53997	0.000837072
ST6GALNAC3	1.46967	1.20467	1.79298	0.000147421
RRAS	1.25035	1.10163	1.41914	0.000543885
SERTAD4	1.13104	1.0344	1.23671	0.00689063
SOX18	1.16226	1.04081	1.29789	0.00757966
LOXL4	1.27638	1.17392	1.38778	1.09288e-08
GPX7	1.16319	1.04129	1.29935	0.0074433
E2F2	0.809368	0.730736	0.896462	4.99123e-05
RBP7	1.23502	1.09863	1.38835	0.000407273
DNA2	0.82136	0.700785	0.962681	0.0151194
LEPROT	1.55975	1.26911	1.91695	2.38866e-05
LGI1	1.45029	1.02003	2.06202	0.038411
ARL4D	1.21521	1.09355	1.3504	0.000292722
RNF217	1.36	1.15739	1.59808	0.000187131
AGPAT4	1.23636	1.05232	1.45257	0.00987473
COL6A1	1.13963	1.03914	1.24983	0.00551524
PKMYT1	0.882202	0.780852	0.996708	0.0441222
C4B	1.30924	1.15937	1.47849	1.39969e-05
KIF18A	0.843743	0.731796	0.972815	0.0193119
ARHGAP1	1.24756	1.04904	1.48365	0.0123717
FAM136A	0.790126	0.656688	0.950678	0.0125648
MEIS3	1.28395	1.08888	1.51396	0.00295208
TOMM40	0.861866	0.746797	0.994665	0.0420403
MEG3	1.10587	1.00187	1.22065	0.0458149
PCDH17	1.175	1.04486	1.32134	0.00708612
RRAD	1.15429	1.05748	1.25995	0.00132433
RELN	1.16735	1.01762	1.33911	0.0271534
ACVR1	1.2012	1.02047	1.41395	0.0275589
SIX2	1.08905	1.01766	1.16544	0.0136569
RAD54B	0.809927	0.659374	0.994856	0.044525
RRM2	0.882693	0.797113	0.977462	0.0164811
DUSP1	1.21797	1.10258	1.34543	0.000103204
SGCB	1.21076	1.0275	1.42669	0.0223729
CBLN2	1.46926	1.19006	1.81396	0.000345955
COL1A2	1.17131	1.07646	1.27451	0.00024241
CARTPT	1.11975	1.03735	1.20869	0.00372823
ENAH	1.16319	1.02907	1.31479	0.0155904
SYPL2	1.22131	1.03403	1.44251	0.0185737
GPR146	1.38574	1.08961	1.76236	0.00782354
DLC1	1.15189	1.02634	1.2928	0.0163257
TRIM8	1.26118	1.05126	1.51302	0.0124863
TUSC3	1.14692	1.0341	1.27205	0.00947146
TSPYL5	1.10864	1.02173	1.20293	0.0132796
NCAPG2	0.869707	0.765599	0.987971	0.0318724
HOXA5	1.13678	1.03074	1.25373	0.0102869
RAB3IL1	1.2269	1.09246	1.37788	0.000553389
PINK1	1.17238	1.00059	1.37365	0.0491467
ARHGAP22	1.28063	1.07628	1.52379	0.00529189
PHKG1	1.40926	1.16125	1.71023	0.000513335
PTHLH	1.22273	1.07881	1.38585	0.00164853
PRCP	1.19857	1.00724	1.42624	0.0412204
SASS6	0.676927	0.558527	0.820427	6.95772e-05
ENOX1	1.1504	1.00861	1.31212	0.0368262
PPIH	0.772862	0.627823	0.951408	0.0151114
HMMR	0.87298	0.783603	0.97255	0.0137001
FEZ2	1.32275	1.0903	1.60476	0.00455774
AFAP1	1.21419	1.04966	1.4045	0.00899098
SLC12A4	1.28939	1.09885	1.51296	0.00183666
DYNC1I1	1.22254	1.10936	1.34726	5.03707e-05
MARS2	0.751839	0.626449	0.902328	0.00218386
NAV1	1.26733	1.093	1.46948	0.00170319
KL	1.26578	1.09944	1.45729	0.00104269
GNAI2	1.18642	1.01492	1.38692	0.0318885
DEGS1	1.22839	1.02718	1.46901	0.0242105
FRY	1.21764	1.03157	1.43728	0.0199458
TPSAB1	1.09934	1.02773	1.17594	0.00585581
TTLL4	0.805485	0.678716	0.955932	0.0132941
EME1	0.838576	0.707002	0.994637	0.0432058
GSPT2	1.11403	1.01455	1.22327	0.0236609
RUSC2	1.2013	1.03551	1.39363	0.0154992
SLC16A4	1.16285	1.02665	1.31712	0.0176083
WASF3	1.16044	1.05819	1.27256	0.00156782
RTN4	1.40421	1.16289	1.69561	0.000417997
LARP6	1.27823	1.14486	1.42714	1.26479e-05
CXCR4	1.09511	1.00226	1.19657	0.0444466
SUV39H1	0.826211	0.711227	0.959784	0.0125318
TGFBI	1.18905	1.07584	1.31418	0.00069395
CORO6	1.18754	1.00067	1.40932	0.0491122
TIMP1	1.21755	1.07269	1.38198	0.00232111
SNRPD1	0.806828	0.686294	0.948532	0.00932182
DGKI	1.54922	1.11695	2.14879	0.00872739
LXN	1.15548	1.0344	1.29073	0.0105027
L3MBTL3	1.47077	1.20679	1.79248	0.000132191
RRAGB	1.2464	1.03331	1.50345	0.0213103
GNPDA2	1.27564	1.06806	1.52357	0.0072191
CCDC50	1.20296	1.00557	1.43908	0.0433047
SNRPF	0.827589	0.696503	0.983346	0.0314887
MTBP	0.811622	0.680287	0.968311	0.0204754
FGFR1OP	0.752276	0.620969	0.911349	0.00363221
HCFC1R1	1.25859	1.07486	1.47373	0.00428177
LMNB2	0.817505	0.71488	0.934862	0.00323887
TSEN54	0.835515	0.705211	0.989896	0.0377682
ASPN	1.14276	1.05552	1.23722	0.000989923
LMNB1	0.830868	0.732765	0.942104	0.00384874
GYG1	1.19593	1.01856	1.40419	0.0289311
SLC16A2	1.11517	1.00641	1.23569	0.0373446
SNCA	1.18037	1.0572	1.31788	0.0031851
PRPH	1.1789	1.04699	1.32742	0.00655902
CD248	1.13796	1.03055	1.25656	0.0106211
DTWD1	1.26316	1.01534	1.57147	0.0360326
COL4A5	1.14004	1.05162	1.23589	0.00146272
CHEK2	0.764922	0.645482	0.906463	0.0019769
PRPH2	1.38325	1.11039	1.72316	0.00380382
PAICS	0.847648	0.724471	0.991769	0.0391004
GNB5	1.4575	1.20786	1.75875	8.494e-05
CORO2B	1.23312	1.04985	1.44838	0.0106952
ITGB3	1.2564	1.06532	1.48174	0.00669251
NGFR	1.08699	1.00331	1.17765	0.0412723
PTGIR	1.38667	1.16283	1.6536	0.000273152
IGFBP3	1.17017	1.06578	1.28478	0.000980202
CTF1	1.18372	1.06661	1.31368	0.00150695
COL5A1	1.13601	1.03837	1.24283	0.00541709
CCDC85A	1.34744	1.09256	1.66179	0.00531263
MUSTN1	1.47058	1.10023	1.9656	0.00918154
ICAM2	1.25773	1.10554	1.43086	0.000492471
MCM7	0.867931	0.756581	0.995669	0.0431838
CADM2	1.31841	1.06973	1.6249	0.00954087
BASP1	1.12809	1.01886	1.24902	0.0203594
SPRY1	1.30962	1.10592	1.55083	0.00176465
SLCO1C1	1.75741	1.11707	2.76482	0.0147347
CRMP1	1.22529	1.08437	1.38453	0.00111699
PRDM6	1.6428	1.30865	2.06229	1.88331e-05
CORIN	1.27163	1.10645	1.46148	0.00071209
EBF2	1.33113	1.07636	1.64621	0.00831867
NCAPD3	0.842397	0.726115	0.977301	0.0236409
PDSS1	0.798031	0.696525	0.914331	0.00115296
CHST3	1.29694	1.16919	1.43865	8.90921e-07
TEF	1.21327	1.04648	1.40664	0.0104036
HOXA2	1.14858	1.01728	1.29682	0.0253158
KLHL3	1.19816	1.02802	1.39647	0.020689
PTPRB	1.22803	1.04988	1.43641	0.0102098
BCL6B	1.19553	1.04874	1.36287	0.00754063
GINS4	0.797991	0.685516	0.92892	0.00360066
REEP4	0.856656	0.735013	0.998431	0.0476964
MASTL	0.825132	0.688706	0.988582	0.0371144
COL21A1	1.26195	1.06695	1.49259	0.00659478
ABLIM3	1.28699	1.14312	1.44897	3.02532e-05
EPDR1	1.14455	1.05302	1.24404	0.00149899
KIF11	0.844869	0.748455	0.953702	0.00639637
ZNF287	1.25432	1.02172	1.53988	0.0303632
LETM1	0.711824	0.601992	0.841694	7.02296e-05
C1QTNF1	1.1482	1.03809	1.26998	0.00721234
FHL3	1.36394	1.17919	1.57764	2.92021e-05
VEZF1	1.24199	1.04489	1.47628	0.0139718
NOTCH4	1.26909	1.10372	1.45923	0.000821414
POLA2	0.750314	0.635306	0.88614	0.000714638
WTIP	1.48698	1.26604	1.74648	1.3362e-06
TUBA1A	1.14967	1.00684	1.31275	0.0393274
MAPK4	1.30075	1.1548	1.46516	1.49093e-05
DTL	0.855486	0.753616	0.971127	0.0158275
FANCB	0.752066	0.615393	0.919091	0.00536172
MAOB	1.10751	1.02865	1.19242	0.00674118
RAB6B	1.27908	1.12395	1.45561	0.000190507
PGAM5	0.846874	0.717588	0.999453	0.0492481
EPAS1	1.24754	1.08483	1.43465	0.00192229
INCENP	0.78688	0.668991	0.925543	0.00379981
SNRPA	0.751008	0.601332	0.93794	0.0115724
UHRF1	0.864857	0.772602	0.968127	0.0116427
FBLN7	1.31635	1.0477	1.65389	0.0182731
ITGB1	1.44971	1.23589	1.70053	5.08405e-06
KIAA0355	1.25593	1.07283	1.47029	0.00459108
CYTL1	1.20643	1.05655	1.37757	0.00555986
KCND2	1.51486	1.26141	1.81922	8.74894e-06
VASN	1.26772	1.13412	1.41705	2.97959e-05
NRK	1.17753	1.01311	1.36864	0.0331991
TLR5	1.16434	1.01444	1.33639	0.0304796
GPX3	1.1534	1.05144	1.26524	0.00250926
TBC1D9	1.13471	1.00234	1.28457	0.045841
ANKRD6	1.33256	1.15237	1.54094	0.000107444
ARHGEF10	1.22109	1.08948	1.3686	0.000597375
COMP	1.08148	1.02151	1.14497	0.00712229
NME5	1.19895	1.02185	1.40673	0.0260804
UBE2Q2	1.29358	1.11052	1.50682	0.000944855
STK32B	1.17859	1.01236	1.37213	0.0341481
STARD8	1.1927	1.01908	1.3959	0.0281354
MAP7	0.874586	0.774489	0.987619	0.030706
TPST1	1.23582	1.09861	1.39016	0.000421509
TRIM15	0.898718	0.822365	0.982159	0.0184048
SPSB1	1.20516	1.04047	1.39592	0.0128061
RCC1	0.850372	0.723381	0.999657	0.0495157
PTGFRN	1.16805	1.00361	1.35942	0.0447957
AK2	0.794554	0.635046	0.994128	0.0442756
ZNF362	1.19453	1.03057	1.38456	0.0182869
GRP	1.24211	1.14988	1.34174	3.63337e-08
CENPL	0.813509	0.686081	0.964604	0.0175694
DYSF	1.18394	1.04386	1.34281	0.00858572
CSGALNACT1	1.15922	1.01315	1.32634	0.0315527
RAMP1	1.11455	1.03411	1.20124	0.00454758
ITIH5	1.1579	1.01524	1.32061	0.0288606
MTX3	1.21757	1.03165	1.43699	0.0198848
HTRA3	1.14352	1.03056	1.26887	0.0114967
LEF1	1.14217	1.02266	1.27564	0.0184025
PCDH10	1.20246	1.03455	1.39763	0.0162796
LRP1	1.16262	1.02469	1.31912	0.019362
COL5A2	1.19733	1.08314	1.32356	0.000428878
ARHGAP23	1.31053	1.18295	1.45186	2.27538e-07
MID2	1.24614	1.09489	1.41828	0.000858925
AFAP1L1	1.42671	1.21072	1.68123	2.20586e-05
PCDHB12	1.36251	1.15539	1.60676	0.000236113
NAP1L2	1.17659	1.00787	1.37356	0.0394735
ACVRL1	1.1778	1.02409	1.35458	0.0218106
CCDC92	1.27005	1.08132	1.49172	0.00358653
LIG1	0.832071	0.717239	0.965287	0.0152562
POSTN	1.11115	1.02727	1.20189	0.00849498
GNL3	0.83092	0.701391	0.984369	0.0321801
SEMA3A	1.1308	1.02225	1.25088	0.016974
SENP7	1.16579	1.00089	1.35786	0.0486767
NTN4	1.19891	1.06456	1.35021	0.00277405
ZNF662	1.25487	1.0789	1.45954	0.00322892
GRPEL1	0.817808	0.67884	0.985224	0.0342914
MTHFD1	0.794137	0.669954	0.941339	0.00789009
PTPN13	1.20003	1.05352	1.36692	0.00605562
AKTIP	1.32504	1.07039	1.64028	0.0097469
CHAF1A	0.709312	0.598817	0.840195	7.0299e-05
TTF2	0.750388	0.639158	0.880976	0.000451373
TCEA2	1.1688	1.03098	1.32504	0.0148274
ELK3	1.20669	1.00453	1.44952	0.0446136
TMEM91	1.19392	1.00347	1.42052	0.0456054
SLC8A2	1.11514	1.00135	1.24186	0.0472018
CPNE8	1.26536	1.10814	1.44489	0.000507311
CNTN2	1.50552	1.14314	1.98279	0.00358953
STMN4	1.63687	1.06607	2.51331	0.0242985
ADCYAP1	1.24726	1.05951	1.46827	0.00794442
MEX3B	1.23272	1.04354	1.4562	0.0138423
ITGAV	1.21658	1.06929	1.38415	0.00290552
DENND2A	1.14254	1.00516	1.2987	0.041486
SLC5A6	0.871926	0.760654	0.999476	0.0491263
RAB11FIP2	1.17504	1.01173	1.36471	0.0346205
CDKL2	1.3277	1.10637	1.59332	0.00231643
HOOK1	0.882139	0.789755	0.985329	0.026296
CPT1C	1.17844	1.04354	1.33078	0.00812085
MEIS3P1	1.16086	1.04497	1.2896	0.00544185
MMP12	0.926802	0.879591	0.976547	0.00437684
DSN1	0.840699	0.721651	0.979385	0.0259246
SPIRE1	1.31246	1.17587	1.46492	1.23883e-06
PLEKHH2	1.20355	1.05718	1.37019	0.00510221
COL18A1	1.32437	1.18062	1.48562	1.6477e-06
BRI3BP	0.793648	0.688026	0.915484	0.00151488
MRPS2	0.827868	0.696209	0.984425	0.0325494
HELLS	0.79811	0.691834	0.92071	0.00198136
GART	0.792075	0.662856	0.946485	0.0103104
TCEAL8	1.23758	1.0714	1.42953	0.00376199
C19orf48	0.866416	0.754648	0.994739	0.0418691
FZD7	1.20996	1.07596	1.36065	0.00146002
USP44	1.57786	1.0983	2.26682	0.0136182
PHYHD1	1.18539	1.04803	1.34075	0.00679855
OSBPL1A	1.23898	1.09016	1.40811	0.00103025
BICD2	1.26354	1.05262	1.51671	0.0120617
CDH2	1.1435	1.037	1.26093	0.00718233
SPON2	1.22773	1.09591	1.37542	0.000399838
PDE9A	1.18545	1.05715	1.32932	0.00360446
SWAP70	1.24063	1.0475	1.46938	0.0125077
SFXN4	0.673098	0.550955	0.82232	0.00010672
C1QTNF2	1.23684	1.02478	1.49277	0.0267558
CRLF1	1.12938	1.01391	1.258	0.0270359
TIPIN	0.786086	0.661416	0.934257	0.00629875
NID1	1.17655	1.03963	1.3315	0.0100034
VRK1	0.840198	0.71674	0.984921	0.0317655
DSCC1	0.863347	0.746312	0.998734	0.0480407
SKP2	0.827734	0.719715	0.951965	0.00805087
PDPN	1.1223	1.01091	1.24596	0.030515
COL10A1	1.12562	1.06393	1.19088	3.86845e-05
SMC2	0.771717	0.655672	0.9083	0.00182847
SHISA2	1.18974	1.09325	1.29474	5.6751e-05
RANBP1	0.840904	0.713711	0.990763	0.0383708
ZNF354C	1.35408	1.08627	1.68793	0.00701988
PXDN	1.2246	1.09031	1.37544	0.000628805
THBD	1.14198	1.00544	1.29706	0.0410086
NOTCH3	1.25383	1.11866	1.40533	0.000101618
SMO	1.14408	1.02731	1.27413	0.0142694
SNCG	1.23994	1.13779	1.35126	9.44149e-07
C12orf57	1.26763	1.08819	1.47666	0.00232491
RNF126	0.739223	0.599235	0.911913	0.00479027
SEMA6B	1.25976	1.07496	1.47633	0.00433053
SV2A	1.19351	1.05299	1.35279	0.00564209
WWTR1	1.15029	1.02859	1.28639	0.014129
TIMM8A	0.773287	0.636095	0.940069	0.00987488
NASP	0.741176	0.608264	0.90313	0.00297382
CNKSR1	0.839069	0.715443	0.984056	0.0309592
GSTM3	1.11008	1.01741	1.21119	0.0188671
PTGES2	0.840343	0.712106	0.991674	0.039501
SLC25A15	0.761596	0.655975	0.884223	0.000349778
CKAP2	0.859112	0.755531	0.976894	0.0205258
CTHRC1	1.17718	1.08754	1.2742	5.42095e-05
EHBP1	1.34068	1.13465	1.58413	0.000573496
CENPH	0.798173	0.665134	0.957823	0.0153859
SESN3	1.13979	1.01639	1.27817	0.0252129
TRIM10	0.773087	0.635276	0.940794	0.0101926
ZNF358	1.17661	1.0116	1.36855	0.0348956
POP1	0.804438	0.674204	0.959828	0.0157361
MTMR9	1.29641	1.10082	1.52675	0.00186397
CCDC58	0.85852	0.741183	0.994434	0.0419109
SMAD5	1.26121	1.0424	1.52594	0.0169813
PNMA1	1.25882	1.10566	1.4332	0.000506353
GJA5	1.19519	1.0231	1.39623	0.0245826
MLLT11	1.14103	1.03853	1.25364	0.00601023
CRIM1	1.21417	1.05506	1.39727	0.00677166
ITGA11	1.12665	1.02339	1.24032	0.0150456
ABCA3	1.09901	1.00103	1.20659	0.0475284
NPTXR	1.15584	1.03803	1.28701	0.00827661
PLOD2	1.3044	1.14747	1.4828	4.83953e-05
COL4A1	1.2943	1.14274	1.46595	4.90948e-05
UST	1.14008	1.03313	1.2581	0.0090927
PDGFD	1.1306	1.00338	1.27395	0.043868
ZNF467	1.21715	1.07617	1.37659	0.00175518
RFWD3	0.834848	0.715837	0.973646	0.0214299
NLGN4Y	1.18669	1.03634	1.35886	0.0132709
RAB32	1.25699	1.11868	1.4124	0.000120277
MRPL37	0.805099	0.65712	0.986403	0.0364312
C1orf198	1.27998	1.0882	1.50555	0.0028769
MFSD3	0.885015	0.784174	0.998822	0.0478099
HDAC1	0.814813	0.675881	0.982302	0.0317793
TMEM45A	1.23495	1.10066	1.38563	0.000327118
ABTB1	1.21247	1.03343	1.42252	0.018111
NECAB1	1.32029	1.10313	1.58021	0.00244217
SLC25A22	0.870456	0.770679	0.983151	0.0255138
C19orf54	0.707887	0.588922	0.850884	0.000233122
PSAT1	0.893873	0.822823	0.971058	0.00793141
PDLIM7	1.14894	1.01121	1.30543	0.0330795
AMOTL1	1.17465	1.0245	1.34682	0.0210658
NPR3	1.22012	1.06162	1.40228	0.00507514
CCL20	0.932647	0.88384	0.98415	0.0110044
GEN1	0.782938	0.63187	0.970124	0.0252681
DEPDC1B	0.880099	0.78287	0.989403	0.0324907
RDM1	0.796278	0.661301	0.958806	0.0162229
TMPO	0.849183	0.722842	0.997607	0.0466881
FGD1	1.19822	1.05481	1.36113	0.00542882
SORD	0.847645	0.751311	0.95633	0.00724451
RFC5	0.792613	0.663811	0.946406	0.0102062
CERCAM	1.17604	1.06331	1.30072	0.00161102
AURKAIP1	0.816216	0.667856	0.997533	0.0472452
RABGAP1	1.18436	1.00391	1.39726	0.0448361
RBM28	0.803825	0.657875	0.982154	0.0326702
CEP72	0.845304	0.732901	0.974946	0.0209719
CAMK2G	1.1881	1.01686	1.38819	0.0299697
LONRF2	1.2042	1.04548	1.38702	0.00997427
LAMB1	1.29297	1.13083	1.47836	0.000170956
BRCA2	0.7493	0.624748	0.898682	0.00186008
AIFM1	0.717706	0.58778	0.87635	0.00113258
PCNA	0.847736	0.744868	0.96481	0.012324
TAC3	1.12149	1.00213	1.25506	0.0458188
HNRNPA2B1	0.731849	0.576429	0.929174	0.0103746
CKB	1.08219	1.01313	1.15595	0.0188845
PLVAP	1.18798	1.04734	1.34751	0.00737326
UNG	0.800289	0.67819	0.94437	0.00834912
SLCO4A1	0.898746	0.820717	0.984194	0.021235
REXO2	1.28125	1.06409	1.54272	0.00890778
GLP2R	1.47475	1.21341	1.79237	9.47411e-05
GPSM2	0.834766	0.722675	0.964242	0.0140913
CENPK	0.867952	0.754144	0.998934	0.0482866
KIF24	0.784038	0.656021	0.937036	0.0074732
TMEM121	1.24544	1.05903	1.46465	0.00797099
MRRF	0.715138	0.578841	0.883528	0.00188488
IDS	1.24206	1.05203	1.46641	0.0105057
BCS1L	0.763981	0.606508	0.962339	0.0222588
BLVRA	1.1617	1.01066	1.33531	0.0349243
SLC14A1	1.23463	1.01213	1.50605	0.0376309
SLC16A7	1.22159	1.05433	1.41539	0.00771866
PDHA1	0.822148	0.677554	0.997601	0.047222
CAV2	1.22133	1.11275	1.3405	2.56494e-05
CD59	1.30196	1.13201	1.49741	0.000217735
AASS	1.18892	1.00501	1.40649	0.0435697
YPEL3	1.21026	1.03793	1.4112	0.0148898
RBL1	0.821511	0.683394	0.987542	0.0363096
DLEU2	0.815143	0.694649	0.956539	0.0122656
PRKAR1A	1.27137	1.07065	1.50971	0.00616865
KNTC1	0.842668	0.725815	0.978334	0.0246044
KCTD15	1.19865	1.05601	1.36054	0.00506144
DKK2	1.21913	1.07132	1.38733	0.00265925
ARMCX4	1.22585	1.01909	1.47456	0.0307224
BRCA1	0.785249	0.668282	0.922687	0.003306
DLG3	0.739724	0.613506	0.891908	0.00158657
MARCKS	1.45606	1.19484	1.77438	0.000195634
EMP1	1.16682	1.05198	1.29421	0.00351638
SIM2	0.854598	0.746873	0.977859	0.0222743
RANGAP1	0.832104	0.704252	0.983166	0.030817
SNAI2	1.17501	1.05158	1.31292	0.0043972
RAB34	1.26025	1.14516	1.38691	2.20072e-06
NID2	1.16181	1.03122	1.30893	0.0136883
HDAC5	1.21913	1.0067	1.47639	0.0425311
PATL1	0.733319	0.606962	0.885981	0.00130619
FOXRED1	0.803313	0.675671	0.955067	0.0131127
FOXC2	1.17082	1.02	1.34395	0.0250017
FANCG	0.806986	0.686693	0.948351	0.00921785
CNGA3	1.78272	1.32531	2.398	0.000132509
PRAF2	1.18353	1.00703	1.39096	0.0408596
THSD7A	1.18864	1.0083	1.40123	0.0395549
LARS2	0.795109	0.6755	0.935897	0.00584329
PMPCA	0.818048	0.685061	0.976852	0.0265077
ADAMTSL2	1.15239	1.04511	1.27069	0.00444262
CEP152	0.791994	0.636284	0.985809	0.036804
DDX11	0.816211	0.670452	0.993657	0.043036
BNIP2	1.24161	1.02351	1.50619	0.0281138
ENDOG	0.833005	0.718708	0.965478	0.0152443
CCT8	0.785522	0.638486	0.966419	0.0224304
RASA3	1.19773	1.03581	1.38497	0.014904
GPR135	1.26706	1.00767	1.59323	0.0428337
PLAT	1.21794	1.10117	1.34709	0.000126024
PIF1	0.830063	0.698523	0.986373	0.034359
MREG	0.73845	0.602507	0.905065	0.00349042
F2R	1.25611	1.07984	1.46115	0.00312025
CHST1	1.29269	1.11998	1.49202	0.000450411
SLITRK4	1.30718	1.06368	1.60643	0.0108688
CLDND1	1.26772	1.0153	1.5829	0.0362606
HRC	1.34787	1.11565	1.62841	0.00197236
SHC2	1.14446	1.00197	1.3072	0.0466981
NGF	1.25971	1.0854	1.46201	0.002378
NUMBL	1.16721	1.00917	1.35001	0.0372565
MCM5	0.860397	0.745651	0.9928	0.0395034
GOT1	0.736859	0.617132	0.879814	0.000737276
TGFB2	1.27789	1.14237	1.42949	1.80974e-05
RPUSD3	0.789438	0.632436	0.985416	0.0366338
LPL	1.12152	1.01547	1.23865	0.0236439
SMC4	0.801635	0.687423	0.934824	0.00481159
ALDH1L2	1.19127	1.03673	1.36884	0.0135575
ODC1	0.866915	0.757058	0.992713	0.0388524
BBX	1.23369	1.04343	1.45863	0.0139919
RASSF8	1.19156	1.03585	1.37069	0.0141732
CCDC89	1.33833	1.07955	1.65914	0.00785727
CEBPD	1.15266	1.00314	1.32445	0.0450433
ABCE1	0.831489	0.697254	0.991568	0.0399545
NOG	1.26471	1.06936	1.49574	0.00608185
KCNIP3	1.26973	1.0886	1.48101	0.0023582
GLIS2	1.16953	1.00297	1.36375	0.0457406
STK38L	1.24493	1.0731	1.44428	0.00383993
RNF146	1.39014	1.10889	1.74272	0.004288
BMX	1.32843	1.12841	1.56392	0.000647503
F2RL3	1.16086	1.02442	1.31549	0.0193825
KHSRP	0.751984	0.635752	0.889465	0.000876947
DHX33	0.82427	0.685909	0.99054	0.0392698
NDUFA7	0.785247	0.639085	0.964837	0.0214138
DBN1	1.23352	1.09873	1.38485	0.000378524
KIF3C	1.26443	1.08893	1.46822	0.00208754
MXRA5	1.12197	1.02466	1.22851	0.0129106
FAAH	0.826905	0.722327	0.946624	0.0058676
RMI1	0.717249	0.601769	0.854888	0.000206909
SLC27A2	0.819714	0.750027	0.895876	1.15694e-05
STOX2	1.15354	1.02617	1.29671	0.0167239
UCHL1	1.11458	1.03483	1.20048	0.004187
MTIF2	0.711453	0.578703	0.874655	0.00123367
FAM83D	1.13678	1.0336	1.25025	0.00827204
GEMIN4	0.799859	0.680848	0.939672	0.00658745
NAV2	1.17481	1.04436	1.32156	0.00730259
ENDOD1	1.17944	1.01698	1.36785	0.0290647
DCLRE1A	0.817141	0.693278	0.963133	0.0160465
MMD	1.17385	1.02061	1.3501	0.0247157
RASL11B	1.15997	1.05616	1.27399	0.00192138
CDCA7	0.871794	0.796365	0.954367	0.00296296
LITAF	1.18475	1.02225	1.37308	0.024299
LATS2	1.28049	1.08619	1.50953	0.00323253
FSTL3	1.14181	1.0499	1.24177	0.00195353
SAMD10	0.749582	0.632138	0.888845	0.000915664
CCDC18	0.740814	0.584047	0.93966	0.0133984
TMEM38B	0.854839	0.74031	0.987086	0.0325917
IGSF21	1.30118	1.09367	1.54806	0.00297648
HSPG2	1.24857	1.10132	1.41551	0.000525895
IKBKE	0.799015	0.687598	0.928484	0.00340719
TBX2	1.19905	1.05548	1.36215	0.0052741
EDNRB	1.18774	1.03567	1.36214	0.0138437
MMACHC	0.6991	0.583024	0.838287	0.0001115
TRAM2	1.16783	1.00171	1.36149	0.0475008
ESCO2	0.789774	0.677164	0.92111	0.00263885
PAXIP1	0.808853	0.680107	0.961972	0.0164727
NTAN1	1.3197	1.08347	1.60743	0.0058408
RCAN1	1.23185	1.06627	1.42314	0.00463634
RAB3C	1.20014	1.05026	1.37141	0.00735409
CD99	1.18336	1.01423	1.38071	0.0323955
NUP50	0.732165	0.599954	0.89351	0.00215428
SDHB	0.810226	0.658959	0.996217	0.0459441
CCDC51	0.834803	0.701116	0.993982	0.0425854
ABHD8	1.15748	1.01866	1.31523	0.0248642
ALOX5	1.15073	1.03657	1.27747	0.00844595
APTX	0.730322	0.573756	0.929611	0.010684
RGS11	1.1866	1.04828	1.34316	0.00681841
FABP3	1.11337	1.00211	1.23699	0.0455929
WDR18	0.774964	0.649078	0.925265	0.00482033
ITGB5	1.51342	1.28577	1.78136	6.285e-07
IL17RB	0.887324	0.801912	0.981833	0.0206124
SAMD1	0.837059	0.711714	0.984479	0.0316373
GDF6	1.30482	1.05664	1.61128	0.0134413
BPI	1.69026	1.29566	2.20505	0.000109073
ALAS1	0.756062	0.61536	0.928935	0.00777649
CASP5	0.81403	0.724771	0.914282	0.000516051
FOXD3	1.2886	1.05545	1.57323	0.0127747
PLAGL1	1.15709	1.02888	1.30127	0.0148847
LAPTM4A	1.24302	1.01808	1.51767	0.0326903
STAP2	0.783245	0.691111	0.88766	0.000130082
WDR77	0.811264	0.668545	0.984451	0.0341153
NDUFA9	0.716254	0.585779	0.87579	0.00114337
PLEKHJ1	0.741031	0.607774	0.903505	0.00304434
PLXDC1	1.21489	1.0362	1.42439	0.0164835
TRUB2	0.784186	0.628099	0.979063	0.0318078
CHST10	1.2098	1.05531	1.3869	0.00629
C1orf74	0.729696	0.57733	0.922273	0.00836251
PCDHGA5	1.33251	1.00436	1.76787	0.04658
LRPPRC	0.838554	0.70408	0.998713	0.0483358
PPP2R3A	1.14891	1.0146	1.30101	0.0286394
S100B	1.19679	1.03064	1.38972	0.0184859
ZHX2	1.18529	1.01324	1.38654	0.0336367
MOCS1	1.25319	1.08248	1.45081	0.00252097
MATN3	1.26054	1.14688	1.38545	1.56548e-06
DCBLD2	1.26529	1.14954	1.39271	1.53379e-06
DDT	0.843091	0.710819	0.999976	0.0499683
TAF5	0.673132	0.536007	0.845338	0.000660171
CNTNAP3B	1.78442	1.22733	2.59438	0.00242368
DEXI	1.31649	1.09223	1.58679	0.00390324
C1orf210	0.791866	0.683335	0.917636	0.00191681
PTX3	1.30185	1.09172	1.55243	0.00331384
TARS2	0.778839	0.640395	0.947212	0.0123128
MYCBP	0.661353	0.534768	0.817901	0.000136526
GUF1	0.721033	0.601213	0.864733	0.000419736
MGLL	1.21179	1.08383	1.35485	0.000741066
TGFBR1	1.17777	1.0013	1.38534	0.0481961
TMEM74	1.49334	1.11453	2.00089	0.00722324
FRK	0.875922	0.771173	0.9949	0.041485
SOX7	1.15949	1.0187	1.31973	0.0250565
RUFY3	1.29838	1.04591	1.61179	0.0179402
TIGD5	0.849243	0.730037	0.987914	0.0342143
OXSM	0.713631	0.571504	0.891104	0.00290679
RHOBTB3	1.14277	1.03695	1.2594	0.00710617
SMARCA1	1.20653	1.089	1.33674	0.000329962
BRCC3	0.738444	0.620433	0.878901	0.000642721
MEIS2	1.18424	1.03581	1.35393	0.0133269
LRRC8B	0.768143	0.618012	0.954745	0.0174375
TNK1	0.776039	0.630337	0.955421	0.0168584
ZNF365	1.62581	1.28989	2.0492	3.86032e-05
FBXL2	1.32818	1.15823	1.52308	4.85036e-05
APCDD1L	1.19003	1.02312	1.38417	0.0240484
PSPC1	0.714661	0.57886	0.882321	0.00178209
COX4I2	1.23735	1.03704	1.47634	0.0180962
NUP88	0.758027	0.610274	0.941551	0.0122654
COL12A1	1.14314	1.0461	1.24917	0.00311815
VKORC1	1.4074	1.14851	1.72465	0.000984235
TUBG2	1.2204	1.05561	1.41092	0.00712096
UNKL	1.27239	1.02135	1.58512	0.0316842
SLC16A14	1.15806	1.00689	1.33192	0.0397605
RPIA	0.809475	0.684135	0.957778	0.0137952
MRPL4	0.786036	0.654204	0.944434	0.0101606
MCM6	0.843459	0.717941	0.99092	0.0383664
ETV7	0.799788	0.712346	0.897963	0.000155671
CCDC15	0.712506	0.576341	0.880842	0.00173346
MUTYH	0.763824	0.613644	0.950759	0.015864
CPSF3	0.725798	0.581038	0.906623	0.00474794
ITGB3BP	0.798438	0.669978	0.951529	0.0118994
MAGOH	0.765938	0.625773	0.9375	0.00971485
PRKAG2	1.22764	1.0232	1.47293	0.0273335
ARMCX3	1.24936	1.0817	1.44302	0.00246131
OLFML2A	1.20106	1.06801	1.35069	0.00222584
FBXO17	1.17787	1.04399	1.32891	0.00782914
COL1A1	1.1168	1.03649	1.20333	0.00371871
FASTKD3	0.825252	0.688444	0.989248	0.037815
SLC7A2	1.1528	1.06689	1.24563	0.000320157
CALU	1.36414	1.15546	1.6105	0.000246547
RCCD1	0.697507	0.565699	0.860026	0.000748874
SEC31A	1.3285	1.08474	1.62702	0.00602373
PCDH12	1.20006	1.03194	1.39557	0.0178699
PACS1	1.27219	1.09639	1.47618	0.00150979
ENTPD6	0.84473	0.731571	0.975393	0.0214772
ZNF367	0.786546	0.653047	0.947335	0.0114042
EXOSC8	0.818134	0.687332	0.973828	0.0239245
FASTKD1	0.658698	0.54192	0.800641	2.75206e-05
PCYOX1	1.24489	1.0578	1.46507	0.00838457
PI4K2B	0.734224	0.625633	0.861662	0.000154763
LRRTM1	1.37863	1.08918	1.74501	0.00757563
ADAMTS6	1.27698	1.05016	1.55279	0.014267
SEMA4G	0.833091	0.737303	0.941323	0.00338655
BEX1	1.08046	1.02078	1.14364	0.00759784
MAPKAPK5	0.69468	0.538335	0.896431	0.00510364
TGFB1	1.26988	1.07168	1.50474	0.00578854
TEAD2	1.22371	1.09434	1.36838	0.00039833
SLBP	0.819192	0.692321	0.969313	0.0201793
GLIS3	1.19416	1.06004	1.34526	0.00351014
COPS8	1.3491	1.08257	1.68125	0.00766648
GABARAPL2	1.34183	1.07074	1.68156	0.0106637
PODXL	1.16899	1.0204	1.3392	0.0243731
ZNF831	0.805249	0.67035	0.967295	0.0205902
THOP1	0.760848	0.65394	0.885235	0.000403385
SLC39A4	1.1215	1.00877	1.24682	0.0338762
PCDHB5	1.10786	1.00419	1.22223	0.041016
DNPEP	0.768304	0.617393	0.956104	0.0181628
GLDN	1.17917	1.03289	1.34617	0.014735
FUBP1	0.76938	0.625173	0.94685	0.013298
EPM2AIP1	1.18445	1.04444	1.34323	0.00835275
CUEDC1	1.19476	1.06023	1.34637	0.00350602
SUSD2	1.15072	1.03892	1.27456	0.00710095
GCAT	0.861654	0.753442	0.985408	0.0296571
TMEM45B	0.918148	0.847378	0.994828	0.0369175
GSTO2	0.894	0.799902	0.999168	0.0483103
TCTN1	1.22557	1.04351	1.43939	0.013173
HEY2	1.24613	1.07315	1.44699	0.00390368
DLEU1	0.785746	0.639213	0.965869	0.0220366
AGMAT	0.877866	0.79946	0.963961	0.00635478
CD109	1.26286	1.12959	1.41185	4.104e-05
ATG4D	0.791153	0.634427	0.986596	0.037547
FASTKD5	0.811767	0.683471	0.964145	0.017503
HNF4A	0.862468	0.766942	0.969891	0.0134959
SCN3B	1.28783	1.04638	1.58499	0.0169432
CDH6	1.42665	1.21468	1.67562	1.49333e-05
ARMC4	1.35375	1.0565	1.73463	0.0166455
SLC2A3	1.16579	1.04851	1.29619	0.0045736
RAB11FIP5	1.25277	1.07096	1.46544	0.00484853
GCHFR	0.885512	0.784609	0.999391	0.0488582
ZNF615	1.2061	1.04236	1.39555	0.0118253
CDKN1C	1.12992	1.03038	1.23909	0.00943484
KLHL30	1.50968	1.20051	1.89847	0.000426645
KCNG1	1.24745	1.08001	1.44084	0.00264079
ITM2B	1.24013	1.02404	1.50182	0.0275847
CDK5	0.809282	0.679967	0.963191	0.0172117
ACYP1	0.828142	0.688527	0.996067	0.045307
AGT	1.09061	1.02032	1.16575	0.0107187
SLC15A4	1.45629	1.15589	1.83476	0.00142756
SNTA1	1.16384	1.03066	1.31423	0.0144044
PCDH7	1.09741	1.0102	1.19214	0.0277969
PREP	0.808845	0.688306	0.950492	0.009976
ST3GAL4	1.18218	1.0712	1.30466	0.000876517
CTNNAL1	1.27921	1.1037	1.48262	0.00107359
ITSN1	1.25147	1.03393	1.5148	0.0213127
HSPB1	1.26245	1.12649	1.41483	6.10871e-05
FKBP14	1.1301	1.00095	1.27592	0.0482316
CDC7	0.823248	0.714594	0.948423	0.00707621
GTPBP3	0.7715	0.63084	0.943522	0.0115355
PSMB8	0.83906	0.731012	0.963078	0.0126008
PAPPA	1.20151	1.07533	1.34249	0.00118292
DNAJC11	0.789321	0.653076	0.953989	0.0143972
NUP205	0.797145	0.668007	0.951248	0.0119291
ZNF568	1.32741	1.00865	1.7469	0.0432346
TMEM68	0.723068	0.579566	0.902103	0.00406926
HIP1	1.20581	1.04595	1.39011	0.00990602
PVALB	1.29689	1.05889	1.58838	0.0119668
POLR3G	0.822082	0.680824	0.992648	0.0416825
LSM7	0.745138	0.601145	0.923622	0.00724954
SNX5	0.77182	0.63983	0.931039	0.00679592
ST8SIA2	1.36661	1.05854	1.76434	0.0165536
CCNO	0.873006	0.78221	0.974341	0.0153559
ZNF473	0.801136	0.649606	0.988013	0.0382006
BBS1	1.26909	1.01552	1.58598	0.0361368
TOE1	0.764703	0.603848	0.968407	0.0259882
CNTNAP3	1.33071	1.01958	1.73678	0.0354963
EXOSC3	0.805836	0.665462	0.97582	0.0270625
PFAS	0.782981	0.659327	0.929826	0.00527749
NOS3	1.21269	1.08097	1.36046	0.00101178
HYAL2	1.39114	1.13476	1.70546	0.00149172
SEMA6A	1.08739	1.00858	1.17235	0.029069
ANXA5	1.41386	1.2077	1.65521	1.65588e-05
SEMA4C	1.23227	1.04018	1.45983	0.0157088
MYOZ2	1.60604	1.04246	2.47431	0.0316721
AMD1	0.822292	0.684686	0.987554	0.03626
CMTM4	0.835326	0.732493	0.952595	0.00726299
BBS9	1.30876	1.0326	1.65878	0.0260632
TRIM24	0.864686	0.751795	0.994528	0.0416668
ZW10	0.796447	0.654094	0.969782	0.0234892
STIM1	1.21314	1.01995	1.44293	0.0290279
SP6	0.861343	0.769062	0.964697	0.00983466
PRELID2	0.811942	0.662888	0.994511	0.0440984
EPS8L3	0.894878	0.808524	0.990455	0.0319357
ZNF134	1.1388	1.00388	1.29185	0.0433601
AFAP1L2	1.17522	1.04698	1.31915	0.0061661
SLC27A1	1.16402	1.01599	1.33361	0.0286269
GNPNAT1	0.828879	0.712454	0.96433	0.0150864
UGCG	1.17424	1.01567	1.35758	0.030008
SEL1L2	1.66937	1.23466	2.25713	0.000869663
IRS1	1.16687	1.03484	1.31575	0.0117689
DENND1A	0.783223	0.661168	0.92781	0.00470088
SH2D1A	0.87052	0.769531	0.984763	0.0275236
IDH3A	0.828509	0.700526	0.979874	0.0279882
CHMP4C	0.865247	0.770247	0.971964	0.0147205
ZFYVE21	1.49763	1.17784	1.90425	0.000982234
ZNF232	0.762994	0.627025	0.928448	0.00690563
RRM1	0.818981	0.690054	0.971997	0.0223157
EDN1	1.116	1.01755	1.22397	0.0198489
OSMR	1.20205	1.07393	1.34544	0.0013725
SESTD1	1.21045	1.04485	1.40229	0.010944
NOB1	0.826267	0.687299	0.993332	0.0422379
RPUSD2	0.745257	0.596614	0.930932	0.00958312
TPMT	0.812772	0.701673	0.941461	0.00570377
TSPYL4	1.24904	1.04765	1.48915	0.0131799
TFB1M	0.821522	0.675925	0.99848	0.0482404
BUB3	0.775167	0.628139	0.95661	0.0176272
CBWD5	0.835597	0.699451	0.998245	0.0477797
ADAT3	0.706941	0.600502	0.832246	3.10658e-05
PLTP	1.15186	1.04887	1.26497	0.00309212
RASA4	1.68143	1.03869	2.72189	0.0344778
CHDH	0.859952	0.740509	0.998661	0.0479827
AK5	1.49641	1.19927	1.86716	0.000358477
CCDC77	0.764322	0.627832	0.930485	0.00741041
PLS3	1.37128	1.16418	1.61522	0.000156953
SLC7A1	0.861897	0.749086	0.991697	0.0378518
C3orf14	1.13565	1.01869	1.26604	0.0218005
TGDS	0.806748	0.666354	0.97672	0.0277053
CENPJ	0.84149	0.716423	0.988389	0.0355334
EGFL7	1.15411	1.00236	1.32884	0.0462951
WDR4	0.791554	0.662051	0.946389	0.0103337
ZNF823	0.706341	0.574173	0.868933	0.00100508
STC1	1.22308	1.09645	1.36432	0.00030464
DDX24	1.27449	1.01335	1.60293	0.0381433
PPP2R1B	0.789524	0.641739	0.971343	0.0254215
CYB5B	0.836046	0.70905	0.985787	0.0331508
LOX	1.19704	1.08918	1.31559	0.000189205
ZNF696	0.828777	0.691293	0.993604	0.0424279
COQ3	0.749834	0.628724	0.894274	0.00135904
LAS1L	0.796783	0.640807	0.990723	0.040972
ZNF649	1.1592	1.00074	1.34276	0.0488594
PLCH1	0.766639	0.672209	0.874335	7.4221e-05
SPIN1	1.22138	1.0184	1.4648	0.031034
GRIA2	1.4212	1.06336	1.89947	0.0175468
MAPKAPK3	0.757481	0.624409	0.918913	0.00483424
SFXN2	0.747089	0.624734	0.893407	0.00139785
NPHP3	1.23406	1.00374	1.51721	0.0459979
TMEM33	0.769925	0.647885	0.914953	0.00298386
ALG2	0.713532	0.54395	0.935983	0.0147775
SIGLEC6	1.16122	1.00172	1.34611	0.0473962
SPATA5L1	0.812538	0.667817	0.988621	0.0380495
WDR76	0.713981	0.588589	0.866085	0.000628428
DDX18	0.777225	0.6125	0.986251	0.0380894
GDF3	1.84878	1.28398	2.662	0.000953592
PLEKHH1	0.818752	0.718567	0.932905	0.00267436
BBS10	1.16837	1.00946	1.3523	0.0369598
SURF6	0.776819	0.648363	0.930725	0.00617377
MAP2	1.34044	1.16037	1.54845	6.86833e-05
U2AF2	0.784207	0.632934	0.971634	0.0262064
DHFR	0.7545	0.631614	0.901293	0.00189808
HSPA9	0.774312	0.641415	0.934744	0.007759
THSD4	1.21111	1.05539	1.3898	0.00637665
RBM14	0.776609	0.629489	0.958114	0.0183112
CPEB3	0.796318	0.641362	0.988712	0.039134
NUP43	0.75358	0.616417	0.921264	0.0057803
CHAC2	0.816664	0.694471	0.960355	0.0143196
ZC3H18	0.802058	0.648799	0.99152	0.0414821
TPM4	1.27361	1.08891	1.48964	0.00248259
LRRC61	0.819436	0.687167	0.977164	0.0266117
MYB	0.859096	0.794053	0.929466	0.000156269
SLC37A1	0.842786	0.746365	0.951663	0.00579447
BMPR1B	1.15782	1.00159	1.33843	0.0475426
SEMA3E	1.09582	1.01176	1.18686	0.0246311
PCF11	0.764028	0.60622	0.962916	0.0226023
CCDC102B	1.29228	1.04078	1.60454	0.0202363
STRBP	0.818373	0.672249	0.99626	0.0457925
AKR1B1	1.22984	1.09514	1.3811	0.000472921
MAPK8IP1	1.15149	1.0229	1.29624	0.0195571
TRIM44	1.19704	1.0073	1.42252	0.0410992
NIF3L1	0.761781	0.596128	0.973465	0.0296355
TMEM61	1.17187	1.0303	1.33289	0.0157592
SFTPD	1.18177	1.04623	1.33487	0.00720861
HMGB2	0.859475	0.748265	0.987213	0.0321939
LAX1	0.899527	0.809749	0.99926	0.0484079
GAD1	0.819821	0.736465	0.91261	0.000281734
NAE1	0.801809	0.650811	0.987843	0.0379992
SNORD14A	0.835365	0.74077	0.942038	0.00334884
EFNA3	0.848079	0.750371	0.958509	0.0083276
SELE	1.11406	1.0105	1.22823	0.030028
PYGO1	1.24964	1.05022	1.48693	0.0119935
P4HA3	1.27685	1.06334	1.53324	0.00885145
NDRG4	1.27361	1.07746	1.50548	0.00459303
HNRNPA1	0.78454	0.645429	0.953634	0.0148219
SLC35D2	0.829148	0.705175	0.974915	0.0233646
PABPN1	0.800685	0.656162	0.97704	0.0286213
SNN	1.24536	1.05866	1.465	0.00810249
NOVA2	1.27568	1.02942	1.58084	0.0260873
PYHIN1	0.87181	0.762238	0.997133	0.0452991
ACOT7	0.794877	0.679627	0.929671	0.00407359
GLA	0.793129	0.66928	0.939896	0.00746111
XPO7	0.836291	0.703193	0.99458	0.043237
NR4A3	1.21023	1.05194	1.39234	0.00763002
ACTR3B	0.748461	0.566098	0.989568	0.0419956
PSME2	0.814586	0.710838	0.933477	0.00317443
ZNF200	0.722506	0.553357	0.943359	0.0169206
LRRC8D	0.813519	0.661943	0.999802	0.0497808
TFAP4	0.751599	0.607072	0.930535	0.00877424
SLC25A17	0.736205	0.585766	0.925279	0.00864356
RHBDL3	1.28334	1.09062	1.51012	0.00265728
RSPH1	0.838111	0.73321	0.958022	0.00963833
STK32A	1.49273	1.15652	1.92669	0.00209254
APP	1.17901	1.01962	1.36331	0.0262717
SEC23A	1.32861	1.11271	1.58641	0.00168779
SLC11A2	0.837705	0.719883	0.97481	0.0220297
SLAMF1	0.844723	0.727603	0.980695	0.0266943
FRAT2	0.801225	0.689289	0.93134	0.00389659
TMEM161A	0.753532	0.612587	0.926904	0.00739776
GSR	0.841589	0.715374	0.990072	0.037496
TFPI2	1.17794	1.08247	1.28182	0.000146005
QPCTL	0.758749	0.612997	0.939158	0.0111894
NME4	1.13671	1.00963	1.27979	0.0341348
ADAMTS9	1.21256	1.061	1.38576	0.0046677
HDAC8	0.68576	0.533082	0.882166	0.00332836
TTC9C	0.752406	0.58735	0.963848	0.0243617
TCOF1	0.751211	0.584338	0.965739	0.0256173
ALDH18A1	0.799712	0.674711	0.947873	0.00995767
CD5	0.863021	0.766094	0.97221	0.0153663
MAP4K4	1.48702	1.24401	1.77749	1.31097e-05
TXNL4B	0.691979	0.540803	0.885415	0.00341573
ZNF549	1.13599	1.00997	1.27773	0.0335571
SH3BP1	0.814415	0.711486	0.932235	0.00290276
GLE1	0.708734	0.585929	0.857279	0.000390947
PRKCA	1.135	1.0007	1.28733	0.0487407
TM4SF18	1.20425	1.04965	1.3816	0.00801876
TP53INP2	1.21212	1.05876	1.38769	0.00531625
FES	1.2076	1.05438	1.38309	0.00643195
BATF2	0.821024	0.742809	0.907476	0.000113072
TAP1	0.840843	0.755011	0.936433	0.00160231
HIC2	0.874006	0.766406	0.996711	0.0445259
CCDC134	0.79576	0.661681	0.957009	0.0152355
PYGL	1.17496	1.0611	1.30105	0.00193326
PLXNB3	1.15036	1.04003	1.2724	0.00647271
DNAJC16	0.736563	0.581038	0.933716	0.0115134
FNDC4	1.33144	1.17434	1.50956	7.87202e-06
ZDHHC2	1.1998	1.07281	1.34182	0.00141704
ADRA1A	1.54847	1.05672	2.26907	0.0248996
SMAP2	0.834676	0.712517	0.97778	0.0252023
FUS	0.763394	0.617647	0.943534	0.0125011
DGAT2	0.856508	0.744243	0.985709	0.0307132
FLT4	1.24033	1.01079	1.522	0.0391377
PFN2	1.13478	1.04648	1.23052	0.00221878
HHEX	1.123	1.00901	1.24987	0.0336499
BEX2	1.09184	1.02155	1.16698	0.00965957
BAZ1A	0.814304	0.669622	0.990246	0.039574
RNASE1	1.12943	1.0376	1.22938	0.00490673
SNHG4	0.80933	0.671818	0.97499	0.025978
SCML1	0.854009	0.753184	0.968331	0.0138155
BAG3	1.16069	1.01523	1.32699	0.029168
GSTZ1	0.792834	0.647318	0.971063	0.0248463
TGM2	1.11303	1.01771	1.21727	0.0190671
TSPAN31	1.21839	1.01707	1.45958	0.0320653
SAAL1	0.814304	0.666748	0.994515	0.0440217
POLRMT	0.784469	0.65913	0.933644	0.00627642
HAS2	1.15793	1.00054	1.34008	0.0491557
SIRT6	0.727675	0.571777	0.926078	0.00975906
ANAPC11	1.33883	1.07565	1.66639	0.00897374
PPFIBP1	1.2299	1.04651	1.44543	0.0120132
RTN4IP1	0.755	0.636434	0.895654	0.00126297
FAM87B	1.73711	1.0374	2.90875	0.0357659
MAP1LC3B	1.27243	1.02402	1.58109	0.0296904
SULF2	1.14602	1.03162	1.27311	0.0110829
C19orf57	0.821048	0.680618	0.990452	0.0393788
SCRN1	1.19711	1.08512	1.32065	0.000330592
PLSCR3	1.32224	1.09574	1.59555	0.00357157
GRSF1	0.760225	0.605539	0.954424	0.018184
TCERG1	0.764428	0.600873	0.972502	0.0287446
GLIS1	1.44625	1.15901	1.80469	0.00108997
CD96	0.886481	0.793975	0.989765	0.0321199
KLHL9	0.823438	0.712249	0.951985	0.00866974
ALG6	0.804201	0.651673	0.992428	0.0422757
DHRS3	1.17532	1.02777	1.34406	0.018264
ZNF268	1.2714	1.03025	1.569	0.0252443
HSD11B2	0.831658	0.750562	0.921516	0.000429356
LIN54	0.659188	0.532989	0.815268	0.000121213
CASP6	0.843886	0.719287	0.990068	0.0373041
MYO1C	1.27281	1.07453	1.50767	0.00523897
KIR2DL4	0.764163	0.649343	0.899285	0.00120447
PPP1R14B	1.20156	1.02417	1.40967	0.0242591
EPHA6	1.52527	1.01894	2.2832	0.0402547
OXTR	1.17061	1.01532	1.34964	0.0300548
BNIP3	1.15358	1.05232	1.26459	0.00230477
PRDM5	1.33891	1.06292	1.68655	0.0132098
SEC23B	0.858865	0.741126	0.995309	0.0431284
CHST14	1.20652	1.01475	1.43454	0.0335277
GLMN	0.773794	0.634747	0.9433	0.0111634
MTCH2	0.721031	0.570722	0.910927	0.00610454
DNASE1L2	0.733603	0.550822	0.977036	0.0341023
DNMT1	0.822232	0.696303	0.970936	0.0210151
RBP1	1.08966	1.01026	1.17531	0.0261279
SLC36A4	1.15908	1.00852	1.33212	0.0375738
NFE2L3	0.872624	0.780116	0.976101	0.0171708
DGKB	1.36287	1.07462	1.72845	0.0106641
MLXIPL	0.9016	0.834061	0.974608	0.00912364
VAT1	1.24544	1.10212	1.4074	0.000433495
CHAC1	0.872515	0.76177	0.99936	0.048929
GULP1	1.25652	1.11676	1.41377	0.000147269
MFAP2	1.17573	1.07037	1.29145	0.000725458
SLC6A1	1.3761	1.02981	1.83884	0.0308806
NEDD9	1.15495	1.01181	1.31833	0.0328474
COPS7B	0.761935	0.614016	0.94549	0.0135511
TJAP1	1.15816	1.01266	1.32456	0.0320643
MANEAL	0.796312	0.702119	0.903142	0.000391033
ASB16	0.81681	0.673529	0.990572	0.0397606
SCLY	0.609496	0.473027	0.785337	0.000128982
PDE10A	1.20364	1.00352	1.44368	0.0457393
ACOT1	1.25447	1.06149	1.48254	0.00780986
FOXD4	0.687346	0.546097	0.86513	0.00140165
EXOSC9	0.805045	0.659899	0.982116	0.0325277
SLC10A5	0.772056	0.627108	0.950508	0.0147527
CASP10	0.807118	0.673357	0.96745	0.0204538
ABCG4	2.55442	1.69123	3.85818	8.29501e-06
WDR3	0.777507	0.624118	0.968595	0.0247964
CUBN	1.47538	1.1023	1.97473	0.00892733
SLC17A7	1.44552	1.14958	1.81764	0.00161802
RARA	1.16528	1.01598	1.33652	0.0287673
EYA3	0.736422	0.575384	0.942531	0.0150962
ZBTB7B	0.747943	0.615374	0.909072	0.00352657
DCLRE1B	0.713397	0.571198	0.890997	0.00290585
ARID3B	0.844309	0.723187	0.985717	0.0321893
C11orf71	0.790508	0.649528	0.962086	0.0189951
LYG1	0.843244	0.712317	0.998236	0.0476508
PLA2R1	1.18127	1.00765	1.38481	0.0399817
NRARP	0.868731	0.758399	0.995114	0.0422918
MSX2	0.89219	0.798212	0.997232	0.0445616
DYNLT3	1.27723	1.09524	1.48946	0.00180904
IQCB1	0.669166	0.544917	0.821745	0.000126407
IGSF11	1.40905	1.13387	1.751	0.00197942
CD151	1.49235	1.21247	1.83683	0.000158023
VSTM2L	1.1786	1.10102	1.26164	2.24492e-06
TTC14	1.1648	1.02206	1.32748	0.0221853
TWISTNB	0.802998	0.648284	0.994636	0.0445139
POLD3	0.81973	0.697415	0.963497	0.0159091
DNAJA3	0.797056	0.649945	0.977464	0.0293372
SMPD3	0.825491	0.745792	0.913707	0.000213861
PRDM10	0.776596	0.619789	0.973075	0.0280098
MYO7A	0.850702	0.732588	0.987859	0.0339945
PANK1	0.832313	0.725351	0.955048	0.00891463
RIN2	1.21486	1.03473	1.42636	0.0174623
RBM15	0.693293	0.5638	0.852528	0.000515748
MRPL35	0.689228	0.543759	0.873613	0.0020905
MAGED2	1.24008	1.03758	1.4821	0.0180064
RAB11FIP4	0.798316	0.685585	0.929583	0.00373067
UBTD1	1.3175	1.14345	1.51803	0.000136512
SLC29A1	1.20079	1.04929	1.37417	0.00783489
DHX15	0.737385	0.605412	0.898126	0.00246299
KCTD20	1.26123	1.05745	1.50427	0.00984505
FOXD4L1	0.584031	0.419542	0.813012	0.00143998
ARHGEF4	1.13392	1.01009	1.27291	0.0331543
SLC22A5	0.71433	0.58218	0.876477	0.00126776
MAMDC4	0.808183	0.693729	0.941518	0.00626821
MAGEA3	1.05537	1.00077	1.11296	0.0467887
CACNB3	1.25059	1.07832	1.45038	0.00310573
SUCLG1	0.81694	0.667769	0.999435	0.0493615
CYP27C1	1.35218	1.0688	1.7107	0.011922
HOMER3	1.26984	1.10483	1.4595	0.000769091
SERAC1	0.787997	0.626509	0.991109	0.0417208
SHC1	1.33577	1.09832	1.62455	0.00374271
PSMB1	0.752029	0.585407	0.966078	0.0257461
AQP11	0.843389	0.728791	0.976008	0.0222612
SYT6	1.83118	1.09445	3.06383	0.0212433
ASB7	0.701696	0.553057	0.890282	0.00353565
TMEM70	0.808816	0.655457	0.998056	0.047917
RCL1	0.734595	0.618239	0.87285	0.000455558
ZNF208	1.4204	1.01157	1.99448	0.0427265
KCNK10	0.751473	0.604487	0.934199	0.0100853
NDUFS3	0.727332	0.569125	0.929516	0.0109588
GALNT10	1.19749	1.00779	1.4229	0.0405487
MRPL16	0.792294	0.656622	0.956	0.0151191
COX18	0.563049	0.419211	0.75624	0.000135464
PHOX2A	1.3993	1.06278	1.84239	0.0166762
ABT1	0.773467	0.613537	0.975085	0.0297471
CLP1	0.777108	0.613508	0.984334	0.0365383
CLGN	1.18317	1.04804	1.33571	0.00656013
CCDC91	1.21438	1.02954	1.43241	0.0211399
DUT	0.826016	0.684589	0.99666	0.0460561
COL9A2	0.891959	0.817321	0.973413	0.0103372
XKRX	0.77997	0.656365	0.926853	0.00475997
FUT2	0.89316	0.814635	0.979255	0.0161085
GLOD4	0.745773	0.61564	0.903413	0.0027161
TCF20	0.832672	0.697849	0.993543	0.0421696
PMEPA1	1.16892	1.07292	1.27351	0.000357462
LSM8	0.825663	0.688199	0.990585	0.0392288
ACTA1	1.22312	1.07226	1.3952	0.00271121
DAZAP1	0.768507	0.627079	0.941833	0.0111652
ABCB5	1.71926	1.20441	2.45421	0.00284335
FANCC	0.723806	0.572372	0.915304	0.00695687
TJP1	1.21276	1.02447	1.43567	0.0250433
DLGAP4	1.19296	1.00632	1.41421	0.0420933
EXOSC10	0.799989	0.641123	0.998223	0.0481872
SPATA4	1.85123	1.09378	3.13323	0.0218
DENND2C	1.26356	1.0629	1.5021	0.00801779
KIFAP3	1.23424	1.06058	1.43634	0.00652384
TEX264	0.738309	0.583393	0.934362	0.01157
NXT2	0.869096	0.758216	0.996192	0.0439304
REXO1	0.832302	0.695744	0.995662	0.0446952
DAPK1	1.13895	1.00987	1.28453	0.0340051
STX18	0.630657	0.485896	0.818545	0.000530411
ZSWIM4	1.26597	1.07032	1.49739	0.00589985
CARS2	0.789692	0.640741	0.973269	0.0268264
CD8A	0.919912	0.849623	0.996016	0.0395524
CYCS	0.83223	0.702269	0.986243	0.0340169
DFFB	0.713409	0.588636	0.86463	0.000575562
SMARCA4	0.823938	0.694005	0.978198	0.0269868
PCSK5	1.18245	1.05091	1.33045	0.00534734
TMPRSS2	0.910803	0.845699	0.980919	0.013545
ABHD10	0.78519	0.631547	0.976211	0.0295048
PRTG	1.38138	1.06779	1.78706	0.0139244
GPR176	1.21295	1.02576	1.43431	0.0239878
KLF5	0.907659	0.830354	0.992161	0.0329045
CCNJ	0.761353	0.629981	0.920119	0.00478067
PDE12	0.728353	0.59412	0.892912	0.0022901
COX15	0.662509	0.538295	0.815386	0.000101672
ESM1	1.10956	1.00711	1.22243	0.0354416
FXN	0.783915	0.61992	0.991293	0.0420535
OR6B1	2.07472	1.26534	3.40183	0.00381866
CPVL	1.09263	1.00241	1.19097	0.0439465
SYN1	1.15267	1.0058	1.32098	0.0410335
ANKRD10	1.19006	1.01709	1.39245	0.029902
FARP1	1.23394	1.07463	1.41687	0.00287833
MED4	0.709314	0.564433	0.891385	0.00321603
TRH	1.51294	1.01296	2.25971	0.0430864
IDE	0.80201	0.669265	0.961085	0.0168522
CEP250	0.793611	0.645436	0.975803	0.0283609
ADAMTS12	1.1712	1.02033	1.34438	0.0247065
POLR1D	0.784883	0.616208	0.999729	0.049744
RUNX1	1.18581	1.0158	1.38428	0.0308848
PELI2	1.16093	1.0354	1.30168	0.0105922
CD3D	0.897843	0.819681	0.983458	0.0203996
ANXA1	1.14047	1.04312	1.2469	0.00388364
ZNF704	1.14839	1.01273	1.30222	0.0309922
PTTG1IP	1.50369	1.22033	1.85285	0.000128621
KCNRG	0.694587	0.554719	0.869721	0.00148991
GPR62	1.65292	1.07941	2.53115	0.0208097
TERC	0.780211	0.643654	0.94574	0.0114628
CDKN2B	1.15946	1.04206	1.29008	0.00659852
SMARCC1	0.828459	0.69269	0.990837	0.0393258
RBM20	1.21679	1.04008	1.42353	0.0142548
PTGS2	1.09466	1.01731	1.17788	0.0155593
GATA6	0.848752	0.75135	0.958781	0.00836968
SLC2A10	1.13061	1.02822	1.24318	0.0112556
NOS1	1.49409	1.11535	2.00145	0.00710636
HECW2	1.17988	1.00776	1.3814	0.0397756
MDN1	0.821458	0.677059	0.996653	0.0461571
TRIM25	0.74752	0.62946	0.887723	0.000907056
PLCB3	0.813044	0.686427	0.963017	0.016563
PRKAA2	1.1702	1.0403	1.31633	0.00884163
HNF4G	0.868359	0.794857	0.948657	0.0017599
ZSCAN29	0.806924	0.655799	0.992875	0.0426069
GCH1	0.738183	0.620632	0.877998	0.000603207
GPR35	0.856878	0.760622	0.965314	0.0110653
CD3G	0.854556	0.752959	0.969862	0.0149402
C4orf33	0.764611	0.647671	0.902664	0.00152876
SNORD38A	0.666692	0.503744	0.882348	0.004578
GAK	0.844811	0.715992	0.996807	0.0457326
RABAC1	1.35061	1.14341	1.59534	0.000404307
EFHC2	1.15752	1.00474	1.33355	0.0428263
ZBTB8OS	0.741909	0.564541	0.975003	0.0322284
XPO4	0.779352	0.649698	0.934878	0.00724603
TMEM143	0.763161	0.620286	0.938947	0.0106001
PPIC	1.19748	1.04875	1.36729	0.00773497
COL24A1	1.19729	1.0041	1.42765	0.0449074
TTC32	0.8156	0.681095	0.976668	0.0266429
CST3	1.17409	1.00226	1.37539	0.0468166
PNPO	0.839317	0.721821	0.975939	0.0228172
CTRL	0.580484	0.406034	0.829887	0.00285944
COX10	0.796531	0.652117	0.972926	0.0258214
RAVER1	0.855665	0.737964	0.992139	0.0389717
RNF43	0.890211	0.807881	0.980932	0.0188349
RND2	1.15835	1.01722	1.31906	0.0265851
SLC38A1	1.20843	1.07177	1.36252	0.00198922
USP54	0.850896	0.729081	0.993065	0.0405359
MTA2	0.792464	0.664859	0.944559	0.00941262
USP48	0.716076	0.56961	0.900203	0.00423053
PRLR	0.880261	0.781519	0.991479	0.0356474
AQP12A	0.811655	0.660707	0.997089	0.0468412
GRIK2	1.62795	1.07033	2.47606	0.0227473
RPS6KA1	0.837629	0.724588	0.968305	0.0166021
CRELD1	1.25978	1.03918	1.52721	0.018713
RFX3	0.784622	0.623841	0.986839	0.0381533
SPTBN4	0.738982	0.580794	0.940255	0.0138464
EFNB3	1.17972	1.02952	1.35184	0.0173728
SIRPB2	1.26581	1.03972	1.54105	0.0188748
EEF2	0.829469	0.690426	0.996515	0.045797
SNORD46	0.832564	0.712429	0.972957	0.0211784
PUS10	0.723455	0.56629	0.924239	0.00958632
PRPS2	0.826661	0.707078	0.966469	0.016951
ZNF32	1.29898	1.05322	1.6021	0.0145048
LYNX1	1.13269	1.04792	1.22432	0.00169377
PSMA2	0.784693	0.644893	0.954799	0.0154347
DDAH1	0.864267	0.764767	0.976712	0.0194106
PAIP1	0.777598	0.609589	0.991912	0.0428313
DLAT	0.833523	0.696704	0.997211	0.0465363
IRF4	0.857458	0.754548	0.974403	0.0183997
LRP12	1.24406	1.02109	1.51573	0.0302267
GDF7	1.40334	1.05359	1.8692	0.0205077
KCNQ1	0.821795	0.739786	0.912897	0.000253244
ATP6V1E1	1.39786	1.08664	1.7982	0.00914453
SHD	0.847742	0.745919	0.963464	0.011404
FANCF	0.738945	0.59695	0.914717	0.00545749
NPY1R	1.37777	1.1741	1.61677	8.62105e-05
GLS2	0.571257	0.442997	0.736651	1.58991e-05
UTP15	0.789573	0.640656	0.973106	0.0267176
ZBTB39	0.74184	0.602414	0.913535	0.00493364
PLEKHG2	1.27521	1.08431	1.49972	0.00330029
NDP	1.14246	1.00665	1.2966	0.0391462
CNTROB	0.786108	0.631834	0.978051	0.0308445
HNRNPD	0.734097	0.577763	0.932732	0.0114093
TNFRSF10B	0.847033	0.72939	0.98365	0.0295521
PIP5K1B	0.876037	0.782881	0.980277	0.021042
SEMA5B	1.23306	1.01019	1.50509	0.0394293
HES4	1.16646	1.05054	1.29517	0.00393627
DUSP16	0.763659	0.652609	0.893605	0.000770981
FSCN1	1.1828	1.07974	1.29569	0.000306874
SLC16A13	0.776864	0.645502	0.93496	0.00755053
AP1G1	0.737924	0.60867	0.894626	0.00197943
GPC1	1.14951	1.02806	1.28531	0.0144579
ETV6	0.779535	0.635142	0.956752	0.0171737
GRB14	1.14162	1.01498	1.28405	0.0272518
GALM	0.857819	0.748943	0.982524	0.0267905
MAN2A1	1.22739	1.04227	1.4454	0.0140398
PGF	1.25413	1.07161	1.46774	0.00477458
ARMCX6	1.27538	1.08533	1.49872	0.00313083
ERMAP	0.794464	0.632075	0.998573	0.0485867
PDIK1L	0.711164	0.590295	0.856782	0.000335401
B3GALNT1	1.22475	1.07812	1.39133	0.00183239
GPR173	1.42979	1.15229	1.77413	0.00116428
METTL2B	0.657436	0.513402	0.841877	0.000886797
ILVBL	0.804472	0.663522	0.975364	0.026844
PCSK4	0.769735	0.633669	0.935018	0.00836518
SEC61G	1.20527	1.03196	1.40768	0.0184165
PGM2L1	1.24463	1.07439	1.44184	0.00354453
COLEC11	1.22431	1.04612	1.43285	0.0116776
QTRT1	0.775484	0.646288	0.930508	0.00624627
OR51E2	1.51828	1.08372	2.12708	0.0152109
SCO1	0.767289	0.645696	0.911781	0.0026202
THUMPD3	0.799229	0.642101	0.994806	0.0447936
BCL2L15	0.899369	0.821162	0.985025	0.0223108
BAG1	0.811643	0.676465	0.973834	0.0247541
SHQ1	0.790709	0.626119	0.998565	0.0486071
IQSEC3	1.27475	1.00486	1.61712	0.0455101
IL2RB	0.879281	0.798161	0.968645	0.00918669
ZSCAN16	0.808223	0.658303	0.992287	0.0419584
RUNX2	1.18771	1.00492	1.40376	0.0436393
SPAG8	1.49136	1.0078	2.20692	0.0456251
ERP29	0.682166	0.531348	0.875792	0.00269676
FUZ	1.25373	1.10403	1.42374	0.000491368
KIAA1324L	1.17163	1.05891	1.29635	0.0021476
WDR55	0.722872	0.585524	0.892439	0.00254114
EWSR1	0.741556	0.574135	0.957799	0.0220085
TRAF1	0.767558	0.642899	0.916388	0.00343802
KCTD21	1.28596	1.00209	1.65023	0.0481134
RNF175	1.34911	1.05006	1.73332	0.0191795
S100Z	1.73599	1.26852	2.37571	0.000569067
WBP11	0.797051	0.642315	0.989064	0.0394165
CRYGN	1.37073	1.0271	1.82932	0.0322271
NMB	1.13706	1.01932	1.2684	0.0212713
EFNA2	0.892648	0.810465	0.983164	0.021193
ZNF827	1.16023	1.02068	1.31885	0.0230216
FAM107B	1.11775	1.00487	1.24331	0.0404193
BCL2L14	0.771279	0.649109	0.916443	0.0031607
GGN	1.39883	1.06304	1.8407	0.0165563
SPAG16	1.26578	1.09452	1.46383	0.00148464
SLPI	1.06308	1.00122	1.12875	0.0455215
FBXW9	0.816397	0.674052	0.988803	0.0379719
NT5E	1.12404	1.02232	1.23587	0.0156842
COL9A1	1.13283	1.00889	1.27201	0.0348938
KLF6	1.19662	1.03212	1.38734	0.0173607
IQCC	0.719441	0.581243	0.890498	0.00248144
CDC34	0.827872	0.686263	0.9987	0.0484326
C19orf33	1.1182	1.02847	1.21575	0.00884994
COP1	0.77858	0.634968	0.954673	0.0161348
MAGED1	1.24969	1.109	1.40824	0.000254579
EPHA10	0.694594	0.572149	0.843243	0.000230366
GPC3	1.1049	1.04058	1.1732	0.00111547
KLF3	0.758071	0.621814	0.924186	0.00614629
SERPINE1	1.18087	1.09473	1.27379	1.69478e-05
MYL5	0.768559	0.648404	0.910979	0.00240629
KCNA4	1.87363	1.08593	3.23269	0.0240578
HFM1	1.65943	1.11668	2.46598	0.0122096
SLC35A3	0.784348	0.684449	0.898827	0.000474985
LIMD2	1.18924	1.02271	1.38288	0.0243364
CCR5	0.859507	0.743241	0.993961	0.041186
GUCY1A2	1.34495	1.09982	1.64471	0.00389181
FDX1	0.761675	0.622623	0.931781	0.00812171
IMPA1	0.792091	0.684838	0.916142	0.00169057
DCTN2	1.3559	1.04234	1.7638	0.0232695
ADAMTS7	1.18562	1.00386	1.4003	0.0449301
HNRNPC	0.675199	0.533253	0.85493	0.00110796
SH3YL1	0.799937	0.701578	0.912086	0.000854128
AKAP14	0.63424	0.456366	0.881444	0.00669927
CAPN11	1.25898	1.02725	1.543	0.0264871
ST3GAL1	1.1946	1.06037	1.34581	0.00345601
LCORL	0.748996	0.561984	0.99824	0.0486112
TUSC2	0.769905	0.599782	0.988281	0.040122
OPN1SW	1.30556	1.07058	1.59211	0.00844754
HOXA9	0.9097	0.829034	0.998216	0.0457544
FZD2	1.1399	1.03086	1.26047	0.0106989
ANKMY2	0.804411	0.668632	0.967763	0.0210353
USP33	0.800781	0.642979	0.997311	0.0472547
NDUFA10	0.794636	0.631961	0.999185	0.0491903
GPHN	0.74521	0.616897	0.900212	0.00228584
TRABD	0.842228	0.71528	0.991706	0.0394106
RASD1	1.13031	1.05159	1.21492	0.00088207
EPHB2	0.901982	0.821951	0.989804	0.0295446
IDI2	0.439671	0.235107	0.822224	0.010087
GNGT2	0.8067	0.660848	0.984741	0.034765
NMNAT2	1.25291	1.11329	1.41005	0.00018379
PGM1	1.15556	1.00692	1.32614	0.0395772
NGLY1	0.673749	0.5378	0.844065	0.000594154
PMFBP1	0.752967	0.599287	0.946055	0.0148471
ING5	0.625734	0.4682	0.836272	0.00153348
TLX1	0.805946	0.704313	0.922245	0.00170725
NCKAP1L	0.882343	0.782516	0.994904	0.0410171
FJX1	1.32434	1.15262	1.52164	7.35145e-05
[truncated: 119 more rows]
